# Supplementary material for: Low energy carbon capture via electrochemically induced pH swing with electrochemical rebalancing
Source: Nat Commun. 2022 Apr 19;13:2140. doi: 10.1038/s41467-022-29791-7 (PMC9018824; doi:10.1038/s41467-022-29791-7)
Supplement: Supplementary file 2 — Source Data [file 41467_2022_29791_MOESM2_ESM.xlsx]

## Sheet: fig2
Time: ['0.01528', '0.01556', '0.01583', '0.01611', '0.01639', '0.01667', '0.01694', '0.01722', '0.01750', '0.01778', '0.01806', '0.01833', '0.01861', '0.01889', '0.01917', '0.01944', '0.01972', '0.02000', '0.02028', '0.02056', '0.02083', '0.02111', '0.02139', '0.02167', '0.02194', '0.02222', '0.02250', '0.02278', '0.02306', '0.02333', '0.02361', '0.02389', '0.02417', '0.02444', '0.02472', '0.0250…
Current: ['-0.00000', '-0.00000', '-0.00000', '-0.00000', '-0.00000', '-0.00000', '-0.00000', '-0.00000', '-0.00000', '-0.00000', '-0.00000', '-0.00000', '-0.00000', '-0.00000', '-0.00000', '-0.00000', '-0.00000', '-0.00000', '-0.00000', '-0.00000', '-0.00000', '-0.00000', '-0.00000', '-0.00000', '-0.00000', '-0.00000', '-0.00000', '-0.00000', '-0.00000', '-0.00000', '-0.00000', '-0.00000', '-0.0…
Voltage: ['0.67633', '0.67632', '0.67633', '0.67634', '0.67634', '0.67633', '0.67633', '0.67634', '0.67634', '0.67633', '0.67634', '0.67634', '0.67633', '0.67634', '0.67634', '0.67633', '0.67633', '0.67634', '0.67633', '0.67634', '0.67634', '0.67634', '0.67633', '0.67634', '0.67634', '0.67633', '0.67634', '0.67634', '0.67633', '0.67633', '0.67634', '0.67634', '0.67633', '0.67634', '0.67634', '0.6…
pH: ['7.40457', '7.40486', '7.40464', '7.40589', '7.40527', '7.40524', '7.40517', '7.40497', '7.40468', '7.40507', '7.40791', '7.41076', '7.40552', '7.40550', '7.40526', '7.40476', '7.40523', '7.40514', '7.40517', '7.40488', '7.40481', '7.40541', '7.40499', '7.40509', '7.40525', '7.40522', '7.40514', '7.40491', '7.40442', '7.40494', '7.40491', '7.40488', '7.40453', '7.40474', '7.40517', '7.40478'…
upstream CO2: ['10.00000', '10.00000', '10.00000', '10.00000', '10.00000', '10.00000', '10.00000', '10.00000', '10.00000', '10.00000', '10.00000', '10.00000', '10.00000', '10.00000', '10.00000', '10.00000', '10.00000', '10.00000', '10.00000', '10.00000', '10.00000', '10.00000', '10.00000', '10.00000', '10.00000', '10.00000', '10.00000', '10.00000', '10.00000', '10.00000', '10.00000', '10.00000', …
upstream N2: ['90.00000', '90.00000', '90.00000', '90.00000', '90.00000', '90.00000', '90.00000', '90.00000', '90.00000', '90.00000', '90.00000', '90.00000', '90.00000', '90.00000', '90.00000', '90.00000', '90.00000', '90.00000', '90.00000', '90.00000', '90.00000', '90.00000', '90.00000', '90.00000', '90.00000', '90.00000', '90.00000', '90.00000', '90.00000', '90.00000', '90.00000', '90.00000', '…
downstream pCO2: ['0.11009', '0.11009', '0.11009', '0.11009', '0.11009', '0.11009', '0.11009', '0.11180', '0.11009', '0.11009', '0.11009', '0.11009', '0.11180', '0.10840', '0.11009', '0.11180', '0.11009', '0.11009', '0.10840', '0.11009', '0.11180', '0.11009', '0.10671', '0.10840', '0.11009', '0.11009', '0.10671', '0.10840', '0.11009', '0.11009', '0.11009', '0.11009', '0.11180', '0.10840', '0.1100…
downstream flow rate raw: ['11.05816', '11.05816', '11.41798', '11.30128', '10.58165', '9.98844', '12.72110', '12.48272', '11.18458', '9.87174', '12.01119', '12.96422', '11.53011', '12.37592', '11.53468', '12.00641', '12.48770', '12.48770', '12.25917', '13.67412', '11.53011', '11.18458', '11.66056', '11.65598', '11.65137', '11.18458', '11.66056', '11.06251', '9.87174', '11.65137', '12.37101', '11…
downstream flow rate filtered ['11.76534', '11.76079', '11.77416', '11.78011', '11.78303', '11.75775', '11.76358', '11.76644', '11.73976', '11.70414', '11.70549', '11.71886', '11.73958', '11.75745', '11.75453', '11.75593', '11.76930', '11.78857', '11.78717', '11.80492', '11.79003', '11.76638', '11.74717', '11.73538', '11.73088', '11.75021', '11.75622', '11.75627', '11.74144', '11.74139', '11.7473…

## Sheet: table 1
Table 1| Summary of TA, pCO2, pH, DIC and ΔDIC. TA is calculated by counting charges and assuming Κ+ is the only ion passing through the CEM; pCO2 is the CO2 partial pressure at each state; pHmeas refers to the negolyte pH measured by the pH probe. All DIC and TA values at state 3’i are calculated using the measured pH and assuming gas-solution equilibrium. In all other states, pHTA-eq and DICTA-…
State	TA	p1,pCO2	pHmeas	pHTA-eq	DICflow (M)	DICTA-pH	DICTA-eq	ΔDICflow	ΔDICTA-pH	ΔDICTA-eq
	(M)	(bar)				(M)	(M)	(M)	(M)	(M)
3'i	0.11a	0.1	7.4	7.4a	0.11a	0.11a	0.11a
								0.2	0.2	0.2
1	0.32	0.1	8.1	7.9	0.31	0.31	0.31
								N/A	0.03	0.03
1'	0.32	1	7.1	6.9	0.34b	0.34	0.34
								0.2	-0.2	-0.2
3	0.12	1	6.6	6.5	0.14	0.14	0.14
								N/A	-0.03	-0.03
3'f	0.12	0.1	7.5	7.5	0.12c	0.12	0.12
a All values derived from pHmeas, assuming gas-solution equilibrium
b Calculated by summing DICflow,1 and ΔDICTA-pH,1-1’
c Calculated by summing DICflow,3 and ΔDICTA-pH,3-3’f

## Sheet: fig3
Time:0.00000,0.00028,0.00056,0.00083,0.00111,0.00139,0.00167,0.00194,0.00222,0.00250,0.00278,0.00306,0.00333,0.00361,0.00389,0.00417,0.00444,0.00472,0.00500,0.00528,0.00556,0.00583,0.00611,0.00639,0.00667,0.00694,0.00722,0.00750,0.00778,0.00806,0.00833,0.00861,0.00889,0.00917,0.00944,0.00972,0.01000,0.01028,0.01056,0.01083,0.01111,0.01139,0.01167,0.01194,0.01222,0.01250,0.01278,0.01306,0.01333,0.…
13722,1.13750,1.13778,1.13806,1.13833,1.13861,1.13889,1.13917,1.13944,1.13972,1.14000,1.14028,1.14056,1.14083,1.14111,1.14139,1.14167,1.14194,1.14222,1.14250,1.14278,1.14306,1.14333,1.14361,1.14389,1.14417,1.14444,1.14472,1.14500,1.14528,1.14556,1.14583,1.14611,1.14639,1.14667,1.14694,1.14722,1.14750,1.14778,1.14806,1.14833,1.14861,1.14889,1.14917,1.14944,1.14972,1.15000,1.15028,1.15056,1.15083,1…
.27472,2.27500,2.27528,2.27556,2.27583,2.27611,2.27639,2.27667,2.27694,2.27722,2.27750,2.27778,2.27806,2.27833,2.27861,2.27889,2.27917,2.27944,2.27972,2.28000,2.28028,2.28056,2.28083,2.28111,2.28139,2.28167,2.28194,2.28222,2.28250,2.28278,2.28306,2.28333,2.28361,2.28389,2.28417,2.28444,2.28472,2.28500,2.28528,2.28556,2.28583,2.28611,2.28639,2.28667,2.28694,2.28722,2.28750,2.28778,2.28806,2.28833,…
3.41222,3.41250,3.41278,3.41306,3.41333,3.41361,3.41389,3.41417,3.41444,3.41472,3.41500,3.41528,3.41556,3.41583,3.41611,3.41639,3.41667,3.41694,3.41722,3.41750,3.41778,3.41806,3.41833,3.41861,3.41889,3.41917,3.41944,3.41972,3.42000,3.42028,3.42056,3.42083,3.42111,3.42139,3.42167,3.42194,3.42222,3.42250,3.42278,3.42306,3.42333,3.42361,3.42389,3.42417,3.42444,3.42472,3.42500,3.42528,3.42556,3.42583…
,4.54972,4.55000,4.55028,4.55056,4.55083,4.55111,4.55139,4.55167,4.55194,4.55222,4.55250,4.55278,4.55306,4.55333,4.55361,4.55389,4.55417,4.55444,4.55472,4.55500,4.55528,4.55556,4.55583,4.55611,4.55639,4.55667,4.55694,4.55722,4.55750,4.55778,4.55806,4.55833,4.55861,4.55889,4.55917,4.55944,4.55972,4.56000,4.56028,4.56056,4.56083,4.56111,4.56139,4.56167,4.56194,4.56222,4.56250,4.56278,4.56306,4.5633…
4,5.68722,5.68750,5.68778,5.68806,5.68833,5.68861,5.68889,5.68917,5.68944,5.68972,5.69000,5.69028,5.69056,5.69083,5.69111,5.69139,5.69167,5.69194,5.69222,5.69250,5.69278,5.69306,5.69333,5.69361,5.69389,5.69417,5.69444,5.69472,5.69500,5.69528,5.69556,5.69583,5.69611,5.69639,5.69667,5.69694,5.69722,5.69750,5.69778,5.69806,5.69833,5.69861,5.69889,5.69917,5.69944,5.69972,5.70000,5.70028,5.70056,5.700…
44,6.82472,6.82500,6.82528,6.82556,6.82583,6.82611,6.82639,6.82667,6.82694,6.82722,6.82750,6.82778,6.82806,6.82833,6.82861,6.82889,6.82917,6.82944,6.82972,6.83000,6.83028,6.83056,6.83083,6.83111,6.83139,6.83167,6.83194,6.83222,6.83250,6.83278,6.83306,6.83333,6.83361,6.83389,6.83417,6.83444,6.83472,6.83500,6.83528,6.83556,6.83583,6.83611,6.83639,6.83667,6.83694,6.83722,6.83750,6.83778,6.83806,6.83…
194,7.96222,7.96250,7.96278,7.96306,7.96333,7.96361,7.96389,7.96417,7.96444,7.96472,7.96500,7.96528,7.96556,7.96583,7.96611,7.96639,7.96667,7.96694,7.96722,7.96750,7.96778,7.96806,7.96833,7.96861,7.96889,7.96917,7.96944,7.96972,7.97000,7.97028,7.97056,7.97083,7.97111,7.97139,7.97167,7.97194,7.97222,7.97250,7.97278,7.97306,7.97333,7.97361,7.97389,7.97417,7.97444,7.97472,7.97500,7.97528,7.97556,7.9…
9944,9.09972,9.10000,9.10028,9.10056,9.10083,9.10111,9.10139,9.10167,9.10194,9.10222,9.10250,9.10278,9.10306,9.10333,9.10361,9.10389,9.10417,9.10444,9.10472,9.10500,9.10528,9.10556,9.10583,9.10611,9.10639,9.10667,9.10694,9.10722,9.10750,9.10778,9.10806,9.10833,9.10861,9.10889,9.10917,9.10944,9.10972,9.11000,9.11028,9.11056,9.11083,9.11111,9.11139,9.11167,9.11194,9.11222,9.11250,9.11278,9.11306,9.…
1056,10.21083,10.21111,10.21139,10.21167,10.21194,10.21222,10.21250,10.21278,10.21306,10.21333,10.21361,10.21389,10.21417,10.21444,10.21472,10.21500,10.21528,10.21556,10.21583,10.21611,10.21639,10.21667,10.21694,10.21722,10.21750,10.21778,10.21806,10.21833,10.21861,10.21889,10.21917,10.21944,10.21972,10.22000,10.22028,10.22056,10.22083,10.22111,10.22139,10.22167,10.22194,10.22222,10.22250,10.2227…
22167,11.22194,11.22222,11.22250,11.22278,11.22306,11.22333,11.22361,11.22389,11.22417,11.22444,11.22472,11.22500,11.22528,11.22556,11.22583,11.22611,11.22639,11.22667,11.22694,11.22722,11.22750,11.22778,11.22806,11.22833,11.22861,11.22889,11.22917,11.22944,11.22972,11.23000,11.23028,11.23056,11.23083,11.23111,11.23139,11.23167,11.23194,11.23222,11.23250,11.23278,11.23306,11.23333,11.23361,11.233…
.23278,12.23306,12.23333,12.23361,12.23389,12.23417,12.23444,12.23472,12.23500,12.23528,12.23556,12.23583,12.23611,12.23639,12.23667,12.23694,12.23722,12.23750,12.23778,12.23806,12.23833,12.23861,12.23889,12.23917,12.23944,12.23972,12.24000,12.24028,12.24056,12.24083,12.24111,12.24139,12.24167,12.24194,12.24222,12.24250,12.24278,12.24306,12.24333,12.24361,12.24389,12.24417,12.24444,12.24472,12.24…
3.24389,13.24417,13.24444,13.24472,13.24500,13.24528,13.24556,13.24583,13.24611,13.24639,13.24667,13.24694,13.24722,13.24750,13.24778,13.24806,13.24833,13.24861,13.24889,13.24917,13.24944,13.24972,13.25000,13.25028,13.25056,13.25083,13.25111,13.25139,13.25167,13.25194,13.25222,13.25250,13.25278,13.25306,13.25333,13.25361,13.25389,13.25417,13.25444,13.25472,13.25500,13.25528,13.25556,13.25583,13.2…
14.25500,14.25528,14.25556,14.25583,14.25611,14.25639,14.25667,14.25694,14.25722,14.25750,14.25778,14.25806,14.25833,14.25861,14.25889,14.25917,14.25944,14.25972,14.26000,14.26028,14.26056,14.26083,14.26111,14.26139,14.26167,14.26194,14.26222,14.26250,14.26278,14.26306,14.26333,14.26361,14.26389,14.26417,14.26444,14.26472,14.26500,14.26528,14.26556,14.26583,14.26611,14.26639,14.26667,14.26694,14.…
,15.26611,15.26639,15.26667,15.26694,15.26722,15.26750,15.26778,15.26806,15.26833,15.26861,15.26889,15.26917,15.26944,15.26972,15.27000,15.27028,15.27056,15.27083,15.27111,15.27139,15.27167,15.27194,15.27222,15.27250,15.27278,15.27306,15.27333,15.27361,15.27389,15.27417,15.27444,15.27472,15.27500,15.27528,15.27556,15.27583,15.27611,15.27639,15.27667,15.27694,15.27722,15.27750,15.27778,15.27806,15…
4,16.27722,16.27750,16.27778,16.27806,16.27833,16.27861,16.27889,16.27917,16.27944,16.27972,16.28000,16.28028,16.28056,16.28083,16.28111,16.28139,16.28167,16.28194,16.28222,16.28250,16.28278,16.28306,16.28333,16.28361,16.28389,16.28417,16.28444,16.28472,16.28500,16.28528,16.28556,16.28583,16.28611,16.28639,16.28667,16.28694,16.28722,16.28750,16.28778,16.28806,16.28833,16.28861,16.28889,16.28917,1…
06,17.28833,17.28861,17.28889,17.28917,17.28944,17.28972,17.29000,17.29028,17.29056,17.29083,17.29111,17.29139,17.29167,17.29194,17.29222,17.29250,17.29278,17.29306,17.29333,17.29361,17.29389,17.29417,17.29444,17.29472,17.29500,17.29528,17.29556,17.29583,17.29611,17.29639,17.29667,17.29694,17.29722,17.29750,17.29778,17.29806,17.29833,17.29861,17.29889,17.29917,17.29944,17.29972,17.30000,17.30028,…
917,18.29944,18.29972,18.30000,18.30028,18.30056,18.30083,18.30111,18.30139,18.30167,18.30194,18.30222,18.30250,18.30278,18.30306,18.30333,18.30361,18.30389,18.30417,18.30444,18.30472,18.30500,18.30528,18.30556,18.30583,18.30611,18.30639,18.30667,18.30694,18.30722,18.30750,18.30778,18.30806,18.30833,18.30861,18.30889,18.30917,18.30944,18.30972,18.31000,18.31028,18.31056,18.31083,18.31111,18.31139…
1028,19.31056,19.31083,19.31111,19.31139,19.31167,19.31194,19.31222,19.31250,19.31278,19.31306,19.31333,19.31361,19.31389,19.31417,19.31444,19.31472,19.31500,19.31528,19.31556,19.31583,19.31611,19.31639,19.31667,19.31694,19.31722,19.31750,19.31778,19.31806,19.31833,19.31861,19.31889,19.31917,19.31944,19.31972,19.32000,19.32028,19.32056,19.32083,19.32111,19.32139,19.32167,19.32194,19.32222,19.3225…
32139,20.32167,20.32194,20.32222,20.32250,20.32278,20.32306,20.32333,20.32361,20.32389,20.32417,20.32444,20.32472,20.32500,20.32528,20.32556,20.32583,20.32611,20.32639,20.32667,20.32694,20.32722,20.32750,20.32778,20.32806,20.32833,20.32861,20.32889,20.32917,20.32944,20.32972,20.33000,20.33028,20.33056,20.33083,20.33111,20.33139,20.33167,20.33194,20.33222,20.33250,20.33278,20.33306,20.33333,20.333…
.33250,21.33278,21.33306,21.33333,21.33361,21.33389,21.33417,21.33444,21.33472,21.33500,21.33528,21.33556,21.33583,21.33611,21.33639,21.33667,21.33694,21.33722,21.33750,21.33778,21.33806,21.33833,21.33861,21.33889,21.33917,21.33944,21.33972,21.34000,21.34028,21.34056,21.34083,21.34111,21.34139,21.34167,21.34194,21.34222,21.34250,21.34278,21.34306,21.34333,21.34361,21.34389,21.34417,21.34444,21.34…
2.34361,22.34389,22.34417,22.34444,22.34472,22.34500,22.34528,22.34556,22.34583,22.34611,22.34639,22.34667,22.34694,22.34722,22.34750,22.34778,22.34806,22.34833,22.34861,22.34889,22.34917,22.34944,22.34972,22.35000,22.35028,22.35056,22.35083,22.35111,22.35139,22.35167,22.35194,22.35222,22.35250,22.35278,22.35306,22.35333,22.35361,22.35389,22.35417,22.35444,22.35472,22.35500,22.35528,22.35556,22.3…
23.35472,23.35500,23.35528,23.35556,23.35583,23.35611,23.35639,23.35667,23.35694,23.35722,23.35750,23.35778,23.35806,23.35833,23.35861,23.35889,23.35917,23.35944,23.35972,23.36000,23.36028,23.36056,23.36083,23.36111,23.36139,23.36167,23.36194,23.36222,23.36250,23.36278,23.36306,23.36333,23.36361,23.36389,23.36417,23.36444,23.36472,23.36500,23.36528,23.36556,23.36583,23.36611,23.36639,23.36667,23.…
,24.36583,24.36611,24.36639,24.36667,24.36694,24.36722,24.36750,24.36778,24.36806,24.36833,24.36861,24.36889,24.36917,24.36944,24.36972,24.37000,24.37028,24.37056,24.37083,24.37111,24.37139,24.37167,24.37194,24.37222,24.37250,24.37278,24.37306,24.37333,24.37361,24.37389,24.37417,24.37444,24.37472,24.37500,24.37528,24.37556,24.37583,24.37611,24.37639,24.37667,24.37694,24.37722,24.37750,24.37778,24…
7,25.37694,25.37722,25.37750,25.37778,25.37806,25.37833,25.37861,25.37889,25.37917,25.37944,25.37972,25.38000,25.38028,25.38056,25.38083,25.38111,25.38139,25.38167,25.38194,25.38222,25.38250,25.38278,25.38306,25.38333,25.38361,25.38389,25.38417,25.38444,25.38472,25.38500,25.38528,25.38556,25.38583,25.38611,25.38639,25.38667,25.38694,25.38722,25.38750,25.38778,25.38806,25.38833,25.38861,25.38889,2…
78,26.38806,26.38833,26.38861,26.38889,26.38917,26.38944,26.38972,26.39000,26.39028,26.39056,26.39083,26.39111,26.39139,26.39167,26.39194,26.39222,26.39250,26.39278,26.39306,26.39333,26.39361,26.39389,26.39417,26.39444,26.39472,26.39500,26.39528,26.39556,26.39583,26.39611,26.39639,26.39667,26.39694,26.39722,26.39750,26.39778,26.39806,26.39833,26.39861,26.39889,26.39917,26.39944,26.39972,26.40000,…
889,27.39917,27.39944,27.39972,27.40000,27.40028,27.40056,27.40083,27.40111,27.40139,27.40167,27.40194,27.40222,27.40250,27.40278,27.40306,27.40333,27.40361,27.40389,27.40417,27.40444,27.40472,27.40500,27.40528,27.40556,27.40583,27.40611,27.40639,27.40667,27.40694,27.40722,27.40750,27.40778,27.40806,27.40833,27.40861,27.40889,27.40917,27.40944,27.40972,27.41000,27.41028,27.41056,27.41083,27.41111…
1000,28.41028,28.41056,28.41083,28.41111,28.41139,28.41167,28.41194,28.41222,28.41250,28.41278,28.41306,28.41333,28.41361,28.41389,28.41417,28.41444,28.41472,28.41500,28.41528,28.41556,28.41583,28.41611,28.41639,28.41667,28.41694,28.41722,28.41750,28.41778,28.41806,28.41833,28.41861,28.41889,28.41917,28.41944,28.41972,28.42000,28.42028,28.42056,28.42083,28.42111,28.42139,28.42167,28.42194,28.4222…
42111,29.42139,29.42167,29.42194,29.42222,29.42250,29.42278,29.42306,29.42333,29.42361,29.42389,29.42417,29.42444,29.42472,29.42500,29.42528,29.42556,29.42583,29.42611,29.42639,29.42667,29.42694,29.42722,29.42750,29.42778,29.42806,29.42833,29.42861,29.42889,29.42917,29.42944,29.42972,29.43000,29.43028,29.43056,29.43083,29.43111,29.43139,29.43167,29.43194,29.43222,29.43250,29.43278,29.43306,29.433…
.43222,30.43250,30.43278,30.43306,30.43333,30.43361,30.43389,30.43417,30.43444,30.43472,30.43500,30.43528,30.43556,30.43583,30.43611,30.43639,30.43667,30.43694,30.43722,30.43750,30.43778,30.43806,30.43833,30.43861,30.43889,30.43917,30.43944,30.43972,30.44000,30.44028,30.44056,30.44083,30.44111,30.44139,30.44167,30.44194,30.44222,30.44250,30.44278,30.44306,30.44333,30.44361,30.44389,30.44417,30.44…
1.44333,31.44361,31.44389,31.44417,31.44444,31.44472,31.44500,31.44528,31.44556,31.44583,31.44611,31.44639,31.44667,31.44694,31.44722,31.44750,31.44778,31.44806,31.44833,31.44861,31.44889,31.44917,31.44944,31.44972,31.45000,31.45028,31.45056,31.45083,31.45111,31.45139,31.45167,31.45194,31.45222,31.45250,31.45278,31.45306,31.45333,31.45361,31.45389,31.45417,31.45444,31.45472,31.45500,31.45528,31.4…
32.45444,32.45472,32.45500,32.45528,32.45556,32.45583,32.45611,32.45639,32.45667,32.45694,32.45722,32.45750,32.45778,32.45806,32.45833,32.45861,32.45889,32.45917,32.45944,32.45972,32.46000,32.46028,32.46056,32.46083,32.46111,32.46139,32.46167,32.46194,32.46222,32.46250,32.46278,32.46306,32.46333,32.46361,32.46389,32.46417,32.46444,32.46472,32.46500,32.46528,32.46556,32.46583,32.46611,32.46639,32.…
,33.46556,33.46583,33.46611,33.46639,33.46667,33.46694,33.46722,33.46750,33.46778,33.46806,33.46833,33.46861,33.46889,33.46917,33.46944,33.46972,33.47000,33.47028,33.47056,33.47083,33.47111,33.47139,33.47167,33.47194,33.47222,33.47250,33.47278,33.47306,33.47333,33.47361,33.47389,33.47417,33.47444,33.47472,33.47500,33.47528,33.47556,33.47583,33.47611,33.47639,33.47667,33.47694,33.47722,33.47750,33…
9,34.47667,34.47694,34.47722,34.47750,34.47778,34.47806,34.47833,34.47861,34.47889,34.47917,34.47944,34.47972,34.48000,34.48028,34.48056,34.48083,34.48111,34.48139,34.48167,34.48194,34.48222,34.48250,34.48278,34.48306,34.48333,34.48361,34.48389,34.48417,34.48444,34.48472,34.48500,34.48528,34.48556,34.48583,34.48611,34.48639,34.48667,34.48694,34.48722,34.48750,34.48778,34.48806,34.48833,34.48861,3…
50,35.48778,35.48806,35.48833,35.48861,35.48889,35.48917,35.48944,35.48972,35.49000,35.49028,35.49056,35.49083,35.49111,35.49139,35.49167,35.49194,35.49222,35.49250,35.49278,35.49306,35.49333,35.49361,35.49389,35.49417,35.49444,35.49472,35.49500,35.49528,35.49556,35.49583,35.49611,35.49639,35.49667,35.49694,35.49722,35.49750,35.49778,35.49806,35.49833,35.49861,35.49889,35.49917,35.49944,35.49972,…
861,36.49889,36.49917,36.49944,36.49972,36.50000,36.50028,36.50056,36.50083,36.50111,36.50139,36.50167,36.50194,36.50222,36.50250,36.50278,36.50306,36.50333,36.50361,36.50389,36.50417,36.50444,36.50472,36.50500,36.50528,36.50556,36.50583,36.50611,36.50639,36.50667,36.50694,36.50722,36.50750,36.50778,36.50806,36.50833,36.50861,36.50889,36.50917,36.50944,36.50972,36.51000,36.51028,36.51056,36.51083…
0972,37.51000,37.51028,37.51056,37.51083,37.51111,37.51139,37.51167,37.51194,37.51222,37.51250,37.51278,37.51306,37.51333,37.51361,37.51389,37.51417,37.51444,37.51472,37.51500,37.51528,37.51556,37.51583,37.51611,37.51639,37.51667,37.51694,37.51722,37.51750,37.51778,37.51806,37.51833,37.51861,37.51889,37.51917,37.51944,37.51972,37.52000,37.52028,37.52056,37.52083,37.52111,37.52139,37.52167,37.5219…
52083,38.52111,38.52139,38.52167,38.52194,38.52222,38.52250,38.52278,38.52306,38.52333,38.52361,38.52389,38.52417,38.52444,38.52472,38.52500,38.52528,38.52556,38.52583,38.52611,38.52639,38.52667,38.52694,38.52722,38.52750,38.52778,38.52806,38.52833,38.52861,38.52889,38.52917,38.52944,38.52972,38.53000,38.53028,38.53056,38.53083,38.53111,38.53139,38.53167,38.53194,38.53222,38.53250,38.53278,38.533…
.53194,39.53222,39.53250,39.53278,39.53306,39.53333,39.53361,39.53389,39.53417,39.53444,39.53472,39.53500,39.53528,39.53556,39.53583,39.53611,39.53639,39.53667,39.53694,39.53722,39.53750,39.53778,39.53806,39.53833,39.53861,39.53889,39.53917,39.53944,39.53972,39.54000,39.54028,39.54056,39.54083,39.54111,39.54139,39.54167,39.54194,39.54222,39.54250,39.54278,39.54306,39.54333,39.54361,39.54389,39.54…
0.54306,40.54333,40.54361,40.54389,40.54417,40.54444,40.54472,40.54500,40.54528,40.54556,40.54583,40.54611,40.54639,40.54667,40.54694,40.54722,40.54750,40.54778,40.54806,40.54833,40.54861,40.54889,40.54917,40.54944,40.54972,40.55000,40.55028,40.55056,40.55083,40.55111,40.55139,40.55167,40.55194,40.55222,40.55250,40.55278,40.55306,40.55333,40.55361,40.55389,40.55417,40.55444,40.55472,40.55500,40.5…
41.55417,41.55444,41.55472,41.55500,41.55528,41.55556,41.55583,41.55611,41.55639,41.55667,41.55694,41.55722,41.55750,41.55778,41.55806,41.55833,41.55861,41.55889,41.55917,41.55944,41.55972,41.56000,41.56028,41.56056,41.56083,41.56111,41.56139,41.56167,41.56194,41.56222,41.56250,41.56278,41.56306,41.56333,41.56361,41.56389,41.56417,41.56444,41.56472,41.56500,41.56528,41.56556,41.56583,41.56611,41.…
,42.56528,42.56556,42.56583,42.56611,42.56639,42.56667,42.56694,42.56722,42.56750,42.56778,42.56806,42.56833,42.56861,42.56889,42.56917,42.56944,42.56972,42.57000,42.57028,42.57056,42.57083,42.57111,42.57139,42.57167,42.57194,42.57222,42.57250,42.57278,42.57306,42.57333,42.57361,42.57389,42.57417,42.57444,42.57472,42.57500,42.57528,42.57556,42.57583,42.57611,42.57639,42.57667,42.57694,42.57722,42…
1,43.57639,43.57667,43.57694,43.57722,43.57750,43.57778,43.57806,43.57833,43.57861,43.57889,43.57917,43.57944,43.57972,43.58000,43.58028,43.58056,43.58083,43.58111,43.58139,43.58167,43.58194,43.58222,43.58250,43.58278,43.58306,43.58333,43.58361,43.58389,43.58417,43.58444,43.58472,43.58500,43.58528,43.58556,43.58583,43.58611,43.58639,43.58667,43.58694,43.58722,43.58750,43.58778,43.58806,43.58833,4…
22,44.58750,44.58778,44.58806,44.58833,44.58861,44.58889,44.58917,44.58944,44.58972,44.59000,44.59028,44.59056,44.59083,44.59111,44.59139,44.59167,44.59194,44.59222,44.59250,44.59278,44.59306,44.59333,44.59361,44.59389,44.59417,44.59444,44.59472,44.59500,44.59528,44.59556,44.59583,44.59611,44.59639,44.59667,44.59694,44.59722,44.59750,44.59778,44.59806,44.59833,44.59861,44.59889,44.59917,44.59944,…
833,45.59861,45.59889,45.59917,45.59944,45.59972,45.60000,45.60028,45.60056,45.60083,45.60111,45.60139,45.60167,45.60194,45.60222,45.60250,45.60278,45.60306,45.60333,45.60361,45.60389,45.60417,45.60444,45.60472,45.60500,45.60528,45.60556,45.60583,45.60611,45.60639,45.60667,45.60694,45.60722,45.60750,45.60778,45.60806,45.60833,45.60861,45.60889,45.60917,45.60944,45.60972,45.61000,45.61028,45.61056…
0944,46.60972,46.61000,46.61028,46.61056,46.61083,46.61111,46.61139,46.61167,46.61194,46.61222,46.61250,46.61278,46.61306,46.61333,46.61361,46.61389,46.61417,46.61444,46.61472,46.61500,46.61528,46.61556,46.61583,46.61611,46.61639,46.61667,46.61694,46.61722,46.61750,46.61778,46.61806,46.61833,46.61861,46.61889,46.61917,46.61944,46.61972,46.62000,46.62028,46.62056,46.62083,46.62111,46.62139,46.6216…
62056,47.62083,47.62111,47.62139,47.62167,47.62194,47.62222,47.62250,47.62278,47.62306,47.62333,47.62361,47.62389,47.62417,47.62444,47.62472,47.62500,47.62528,47.62556,47.62583,47.62611,47.62639,47.62667,47.62694,47.62722,47.62750,47.62778,47.62806,47.62833,47.62861,47.62889,47.62917,47.62944,47.62972,47.63000,47.63028,47.63056,47.63083,47.63111,47.63139,47.63167,47.63194,47.63222,47.63250,47.632…
.63167,48.63194,48.63222,48.63250,48.63278,48.63306,48.63333,48.63361,48.63389,48.63417,48.63444,48.63472,48.63500,48.63528,48.63556,48.63583,48.63611,48.63639,48.63667,48.63694,48.63722,48.63750,48.63778,48.63806,48.63833,48.63861,48.63889,48.63917,48.63944,48.63972,48.64000,48.64028,48.64056,48.64083,48.64111,48.64139,48.64167,48.64194,48.64222,48.64250,48.64278,48.64306,48.64333,48.64361,48.64…
9.64278,49.64306,49.64333,49.64361,49.64389,49.64417,49.64444,49.64472,49.64500,49.64528,49.64556,49.64583,49.64611,49.64639,49.64667,49.64694,49.64722,49.64750,49.64778,49.64806,49.64833,49.64861,49.64889,49.64917,49.64944,49.64972,49.65000,49.65028,49.65056,49.65083,49.65111,49.65139,49.65167,49.65194,49.65222,49.65250,49.65278,49.65306,49.65333,49.65361,49.65389,49.65417,49.65444,49.65472,49.6…
50.65389,50.65417,50.65444,50.65472,50.65500,50.65528,50.65556,50.65583,50.65611,50.65639,50.65667,50.65694,50.65722,50.65750,50.65778,50.65806,50.65833,50.65861,50.65889,50.65917,50.65944,50.65972,50.66000,50.66028,50.66056,50.66083,50.66111,50.66139,50.66167,50.66194,50.66222,50.66250,50.66278,50.66306,50.66333,50.66361,50.66389,50.66417,50.66444,50.66472,50.66500,50.66528,50.66556,50.66583,50.…
,51.66500,51.66528,51.66556,51.66583,51.66611,51.66639,51.66667,51.66694,51.66722,51.66750,51.66778,51.66806,51.66833,51.66861,51.66889,51.66917,51.66944,51.66972,51.67000,51.67028,51.67056,51.67083,51.67111,51.67139,51.67167,51.67194,51.67222,51.67250,51.67278,51.67306,51.67333,51.67361,51.67389,51.67417,51.67444,51.67472,51.67500,51.67528,51.67556,51.67583,51.67611,51.67639,51.67667,51.67694,51…
3,52.67611,52.67639,52.67667,52.67694,52.67722,52.67750,52.67778,52.67806,52.67833,52.67861,52.67889,52.67917,52.67944,52.67972,52.68000,52.68028,52.68056,52.68083,52.68111,52.68139,52.68167,52.68194,52.68222,52.68250,52.68278,52.68306,52.68333,52.68361,52.68389,52.68417,52.68444,52.68472,52.68500,52.68528,52.68556,52.68583,52.68611,52.68639,52.68667,52.68694,52.68722,52.68750,52.68778,52.68806,5…
94,53.68722,53.68750,53.68778,53.68806,53.68833,53.68861,53.68889,53.68917,53.68944,53.68972,53.69000,53.69028,53.69056,53.69083,53.69111,53.69139,53.69167,53.69194,53.69222,53.69250,53.69278,53.69306,53.69333,53.69361,53.69389,53.69417,53.69444,53.69472,53.69500,53.69528,53.69556,53.69583,53.69611,53.69639,53.69667,53.69694,53.69722,53.69750,53.69778,53.69806,53.69833,53.69861,53.69889,53.69917,…
806,54.69833,54.69861,54.69889,54.69917,54.69944,54.69972,54.70000,54.70028,54.70056,54.70083,54.70111,54.70139,54.70167,54.70194,54.70222,54.70250,54.70278,54.70306,54.70333,54.70361,54.70389,54.70417,54.70444,54.70472,54.70500,54.70528,54.70556,54.70583,54.70611,54.70639,54.70667,54.70694,54.70722,54.70750,54.70778,54.70806,54.70833,54.70861,54.70889,54.70917,54.70944,54.70972,54.71000,54.71028…
0917,55.70944,55.70972,55.71000,55.71028,55.71056,55.71083,55.71111,55.71139,55.71167,55.71194,55.71222,55.71250,55.71278,55.71306,55.71333,55.71361,55.71389,55.71417,55.71444,55.71472,55.71500,55.71528,55.71556,55.71583,55.71611,55.71639,55.71667,55.71694,55.71722,55.71750,55.71778,55.71806,55.71833,55.71861,55.71889,55.71917,55.71944,55.71972,55.72000,55.72028,55.72056,55.72083,55.72111,55.7213…
72028,56.72056,56.72083,56.72111,56.72139,56.72167,56.72194,56.72222,56.72250,56.72278,56.72306,56.72333,56.72361,56.72389,56.72417,56.72444,56.72472,56.72500,56.72528,56.72556,56.72583,56.72611,56.72639,56.72667,56.72694,56.72722,56.72750,56.72778,56.72806,56.72833,56.72861,56.72889,56.72917,56.72944,56.72972,56.73000,56.73028,56.73056,56.73083,56.73111,56.73139,56.73167,56.73194,56.73222,56.732…
.73139,57.73167,57.73194,57.73222,57.73250,57.73278,57.73306,57.73333,57.73361,57.73389,57.73417,57.73444,57.73472,57.73500,57.73528,57.73556,57.73583,57.73611,57.73639,57.73667,57.73694,57.73722,57.73750,57.73778,57.73806,57.73833,57.73861,57.73889,57.73917,57.73944,57.73972,57.74000,57.74028,57.74056,57.74083,57.74111,57.74139,57.74167,57.74194,57.74222,57.74250,57.74278,57.74306,57.74333,57.74…
8.74250,58.74278,58.74306,58.74333,58.74361,58.74389,58.74417,58.74444,58.74472,58.74500,58.74528,58.74556,58.74583,58.74611,58.74639,58.74667,58.74694,58.74722,58.74750,58.74778,58.74806,58.74833,58.74861,58.74889,58.74917,58.74944,58.74972,58.75000,58.75028,58.75056,58.75083,58.75111,58.75139,58.75167,58.75194,58.75222,58.75250,58.75278,58.75306,58.75333,58.75361,58.75389,58.75417,58.75444,58.7…
59.75361,59.75389,59.75417,59.75444,59.75472,59.75500,59.75528,59.75556,59.75583,59.75611,59.75639,59.75667,59.75694,59.75722,59.75750,59.75778,59.75806,59.75833,59.75861,59.75889,59.75917,59.75944,59.75972,59.76000,59.76028,59.76056,59.76083,59.76111,59.76139,59.76167,59.76194,59.76222,59.76250,59.76278,59.76306,59.76333,59.76361,59.76389,59.76417,59.76444,59.76472,59.76500,59.76528,59.76556,59.…
,60.76472,60.76500,60.76528,60.76556,60.76583,60.76611,60.76639,60.76667,60.76694,60.76722,60.76750,60.76778,60.76806,60.76833,60.76861,60.76889,60.76917,60.76944,60.76972,60.77000,60.77028,60.77056,60.77083,60.77111,60.77139,60.77167,60.77194,60.77222,60.77250,60.77278,60.77306,60.77333,60.77361,60.77389,60.77417,60.77444,60.77472,60.77500,60.77528,60.77556,60.77583,60.77611,60.77639,60.77667,60…
6,61.77583,61.77611,61.77639,61.77667,61.77694,61.77722,61.77750,61.77778,61.77806,61.77833,61.77861,61.77889,61.77917,61.77944,61.77972,61.78000,61.78028,61.78056,61.78083,61.78111,61.78139,61.78167,61.78194,61.78222,61.78250,61.78278,61.78306,61.78333,61.78361,61.78389,61.78417,61.78444,61.78472,61.78500,61.78528,61.78556,61.78583,61.78611,61.78639,61.78667,61.78694,61.78722,61.78750,61.78778,6…
67,62.78694,62.78722,62.78750,62.78778,62.78806,62.78833,62.78861,62.78889,62.78917,62.78944,62.78972,62.79000,62.79028,62.79056,62.79083,62.79111,62.79139,62.79167,62.79194,62.79222,62.79250,62.79278,62.79306,62.79333,62.79361,62.79389,62.79417,62.79444,62.79472,62.79500,62.79528,62.79556,62.79583,62.79611,62.79639,62.79667,62.79694,62.79722,62.79750,62.79778,62.79806,62.79833,62.79861,62.79889,…
778,63.79806,63.79833,63.79861,63.79889,63.79917,63.79944,63.79972,63.80000,63.80028,63.80056,63.80083,63.80111,63.80139,63.80167,63.80194,63.80222,63.80250,63.80278,63.80306,63.80333,63.80361,63.80389,63.80417,63.80444,63.80472,63.80500,63.80528,63.80556,63.80583,63.80611,63.80639,63.80667,63.80694,63.80722,63.80750,63.80778,63.80806,63.80833,63.80861,63.80889,63.80917,63.80944,63.80972,63.81000…
0889,64.80917,64.80944,64.80972,64.81000,64.81028,64.81056,64.81083,64.81111,64.81139,64.81167,64.81194,64.81222,64.81250,64.81278,64.81306,64.81333,64.81361,64.81389,64.81417,64.81444,64.81472,64.81500,64.81528,64.81556,64.81583,64.81611,64.81639,64.81667,64.81694,64.81722,64.81750,64.81778,64.81806,64.81833,64.81861,64.81889,64.81917,64.81944,64.81972,64.82000,64.82028,64.82056,64.82083,64.8211…
82000,65.82028,65.82056,65.82083,65.82111,65.82139,65.82167,65.82194,65.82222,65.82250,65.82278,65.82306,65.82333,65.82361,65.82389,65.82417,65.82444,65.82472,65.82500,65.82528,65.82556,65.82583,65.82611,65.82639,65.82667,65.82694,65.82722,65.82750,65.82778,65.82806,65.82833,65.82861,65.82889,65.82917,65.82944,65.82972,65.83000,65.83028,65.83056,65.83083,65.83111,65.83139,65.83167,65.83194,65.832…
.83111,66.83139,66.83167,66.83194,66.83222,66.83250,66.83278,66.83306,66.83333,66.83361,66.83389,66.83417,66.83444,66.83472,66.83500,66.83528,66.83556,66.83583,66.83611,66.83639,66.83667,66.83694,66.83722,66.83750,66.83778,66.83806,66.83833,66.83861,66.83889,66.83917,66.83944,66.83972,66.84000,66.84028,66.84056,66.84083,66.84111,66.84139,66.84167,66.84194,66.84222,66.84250,66.84278,66.84306,66.84…
7.84222,67.84250,67.84278,67.84306,67.84333,67.84361,67.84389,67.84417,67.84444,67.84472,67.84500,67.84528,67.84556,67.84583,67.84611,67.84639,67.84667,67.84694,67.84722,67.84750,67.84778,67.84806,67.84833,67.84861,67.84889,67.84917,67.84944,67.84972,67.85000,67.85028,67.85056,67.85083,67.85111,67.85139,67.85167,67.85194,67.85222,67.85250,67.85278,67.85306,67.85333,67.85361,67.85389,67.85417,67.8…
68.85333,68.85361,68.85389,68.85417,68.85444,68.85472,68.85500,68.85528,68.85556,68.85583,68.85611,68.85639,68.85667,68.85694,68.85722,68.85750,68.85778,68.85806,68.85833,68.85861,68.85889,68.85917,68.85944,68.85972,68.86000,68.86028,68.86056,68.86083,68.86111,68.86139,68.86167,68.86194,68.86222,68.86250,68.86278,68.86306,68.86333,68.86361,68.86389,68.86417,68.86444,68.86472,68.86500,68.86528,68.…
,69.86444,69.86472,69.86500,69.86528,69.86556,69.86583,69.86611,69.86639,69.86667,69.86694,69.86722,69.86750,69.86778,69.86806,69.86833,69.86861,69.86889,69.86917,69.86944,69.86972,69.87000,69.87028,69.87056,69.87083,69.87111,69.87139,69.87167,69.87194,69.87222,69.87250,69.87278,69.87306,69.87333,69.87361,69.87389,69.87417,69.87444,69.87472,69.87500,69.87528,69.87556,69.87583,69.87611,69.87639,69…
8,70.87556,70.87583,70.87611,70.87639,70.87667,70.87694,70.87722,70.87750,70.87778,70.87806,70.87833,70.87861,70.87889,70.87917,70.87944,70.87972,70.88000,70.88028,70.88056,70.88083,70.88111,70.88139,70.88167,70.88194,70.88222,70.88250,70.88278,70.88306,70.88333,70.88361,70.88389,70.88417,70.88444,70.88472,70.88500,70.88528,70.88556,70.88583,70.88611,70.88639,70.88667,70.88694,70.88722,70.88750,7…
39,71.88667,71.88694,71.88722,71.88750,71.88778,71.88806,71.88833,71.88861,71.88889,71.88917,71.88944,71.88972,71.89000,71.89028,71.89056,71.89083,71.89111,71.89139,71.89167,71.89194,71.89222,71.89250,71.89278,71.89306,71.89333,71.89361,71.89389,71.89417,71.89444,71.89472,71.89500,71.89528,71.89556,71.89583,71.89611,71.89639,71.89667,71.89694,71.89722,71.89750,71.89778,71.89806,71.89833,71.89861,…
750,72.89778,72.89806,72.89833,72.89861,72.89889,72.89917,72.89944,72.89972,72.90000,72.90028,72.90056,72.90083,72.90111,72.90139,72.90167,72.90194,72.90222,72.90250,72.90278,72.90306,72.90333,72.90361,72.90389,72.90417,72.90444,72.90472,72.90500,72.90528,72.90556,72.90583,72.90611,72.90639,72.90667,72.90694,72.90722,72.90750,72.90778,72.90806,72.90833,72.90861,72.90889,72.90917,72.90944,72.90972…
0861,73.90889,73.90917,73.90944,73.90972,73.91000,73.91028,73.91056,73.91083,73.91111,73.91139,73.91167,73.91194,73.91222,73.91250,73.91278,73.91306,73.91333,73.91361,73.91389,73.91417,73.91444,73.91472,73.91500,73.91528,73.91556,73.91583,73.91611,73.91639,73.91667,73.91694,73.91722,73.91750,73.91778,73.91806,73.91833,73.91861,73.91889,73.91917,73.91944,73.91972,73.92000,73.92028,73.92056,73.9208…
91972,74.92000,74.92028,74.92056,74.92083,74.92111,74.92139,74.92167,74.92194,74.92222,74.92250,74.92278,74.92306,74.92333,74.92361,74.92389,74.92417,74.92444,74.92472,74.92500,74.92528,74.92556,74.92583,74.92611,74.92639,74.92667,74.92694,74.92722,74.92750,74.92778,74.92806,74.92833,74.92861,74.92889,74.92917,74.92944,74.92972,74.93000,74.93028,74.93056,74.93083,74.93111,74.93139,74.93167,74.931…
.93083,75.93111,75.93139,75.93167,75.93194,75.93222,75.93250,75.93278,75.93306,75.93333,75.93361,75.93389,75.93417,75.93444,75.93472,75.93500,75.93528,75.93556,75.93583,75.93611,75.93639,75.93667,75.93694,75.93722,75.93750,75.93778,75.93806,75.93833,75.93861,75.93889,75.93917,75.93944,75.93972,75.94000,75.94028,75.94056,75.94083,75.94111,75.94139,75.94167,75.94194,75.94222,75.94250,75.94278,75.94…
6.94194,76.94222,76.94250,76.94278,76.94306,76.94333,76.94361,76.94389,76.94417,76.94444,76.94472,76.94500,76.94528,76.94556,76.94583,76.94611,76.94639,76.94667,76.94694,76.94722,76.94750,76.94778,76.94806,76.94833,76.94861,76.94889,76.94917,76.94944,76.94972,76.95000,76.95028,76.95056,76.95083,76.95111,76.95139,76.95167,76.95194,76.95222,76.95250,76.95278,76.95306,76.95333,76.95361,76.95389,76.9…
77.95306,77.95333,77.95361,77.95389,77.95417,77.95444,77.95472,77.95500,77.95528,77.95556,77.95583,77.95611,77.95639,77.95667,77.95694,77.95722,77.95750,77.95778,77.95806,77.95833,77.95861,77.95889,77.95917,77.95944,77.95972,77.96000,77.96028,77.96056,77.96083,77.96111,77.96139,77.96167,77.96194,77.96222,77.96250,77.96278,77.96306,77.96333,77.96361,77.96389,77.96417,77.96444,77.96472,77.96500,77.…
,78.96417,78.96444,78.96472,78.96500,78.96528,78.96556,78.96583,78.96611,78.96639,78.96667,78.96694,78.96722,78.96750,78.96778,78.96806,78.96833,78.96861,78.96889,78.96917,78.96944,78.96972,78.97000,78.97028,78.97056,78.97083,78.97111,78.97139,78.97167,78.97194,78.97222,78.97250,78.97278,78.97306,78.97333,78.97361,78.97389,78.97417,78.97444,78.97472,78.97500,78.97528,78.97556,78.97583,78.97611,78…
0,79.97528,79.97556,79.97583,79.97611,79.97639,79.97667,79.97694,79.97722,79.97750,79.97778,79.97806,79.97833,79.97861,79.97889,79.97917,79.97944,79.97972,79.98000,79.98028,79.98056,79.98083,79.98111,79.98139,79.98167,79.98194,79.98222,79.98250,79.98278,79.98306,79.98333,79.98361,79.98389,79.98417,79.98444,79.98472,79.98500,79.98528,79.98556,79.98583,79.98611,79.98639,79.98667,79.98694,79.98722,7…
11,80.98639,80.98667,80.98694,80.98722,80.98750,80.98778,80.98806,80.98833,80.98861,80.98889,80.98917,80.98944,80.98972,80.99000,80.99028,80.99056,80.99083,80.99111,80.99139,80.99167,80.99194,80.99222,80.99250,80.99278,80.99306,80.99333,80.99361,80.99389,80.99417,80.99444,80.99472,80.99500,80.99528,80.99556,80.99583,80.99611,80.99639,80.99667,80.99694,80.99722,80.99750,80.99778,80.99806,80.99833,…
722,81.99750,81.99778,81.99806,81.99833,81.99861,81.99889,81.99917,81.99944,81.99972,82.00000,82.00028,82.00056,82.00083,82.00111,82.00139,82.00167,82.00194,82.00222,82.00250,82.00278,82.00306,82.00333,82.00361,82.00389,82.00417,82.00444,82.00472,82.00500,82.00528,82.00556,82.00583,82.00611,82.00639,82.00667,82.00694,82.00722,82.00750,82.00778,82.00806,82.00833,82.00861,82.00889,82.00917,82.00944…
0833,83.00861,83.00889,83.00917,83.00944,83.00972,83.01000,83.01028,83.01056,83.01083,83.01111,83.01139,83.01167,83.01194,83.01222,83.01250,83.01278,83.01306,83.01333,83.01361,83.01389,83.01417,83.01444,83.01472,83.01500,83.01528,83.01556,83.01583,83.01611,83.01639,83.01667,83.01694,83.01722,83.01750,83.01778,83.01806,83.01833,83.01861,83.01889,83.01917,83.01944,83.01972,83.02000,83.02028,83.0205…
01944,84.01972,84.02000,84.02028,84.02056,84.02083,84.02111,84.02139,84.02167,84.02194,84.02222,84.02250,84.02278,84.02306,84.02333,84.02361,84.02389,84.02417,84.02444,84.02472,84.02500,84.02528,84.02556,84.02583,84.02611,84.02639,84.02667,84.02694,84.02722,84.02750,84.02778,84.02806,84.02833,84.02861,84.02889,84.02917,84.02944,84.02972,84.03000,84.03028,84.03056,84.03083,84.03111,84.03139,84.031…
.03056,85.03083,85.03111,85.03139,85.03167,85.03194,85.03222,85.03250,85.03278,85.03306,85.03333,85.03361,85.03389,85.03417,85.03444,85.03472,85.03500,85.03528,85.03556,85.03583,85.03611,85.03639,85.03667,85.03694,85.03722,85.03750,85.03778,85.03806,85.03833,85.03861,85.03889,85.03917,85.03944,85.03972,85.04000,85.04028,85.04056,85.04083,85.04111,85.04139,85.04167,85.04194,85.04222,85.04250,85.04…
6.04167,86.04194,86.04222,86.04250,86.04278,86.04306,86.04333,86.04361,86.04389,86.04417,86.04444,86.04472,86.04500,86.04528,86.04556,86.04583,86.04611,86.04639,86.04667,86.04694,86.04722,86.04750,86.04778,86.04806,86.04833,86.04861,86.04889,86.04917,86.04944,86.04972,86.05000,86.05028,86.05056,86.05083,86.05111,86.05139,86.05167,86.05194,86.05222,86.05250,86.05278,86.05306,86.05333,86.05361,86.0…
87.05278,87.05306,87.05333,87.05361,87.05389,87.05417,87.05444,87.05472,87.05500,87.05528,87.05556,87.05583,87.05611,87.05639,87.05667,87.05694,87.05722,87.05750,87.05778,87.05806,87.05833,87.05861,87.05889,87.05917,87.05944,87.05972,87.06000,87.06028,87.06056,87.06083,87.06111,87.06139,87.06167,87.06194,87.06222,87.06250,87.06278,87.06306,87.06333,87.06361,87.06389,87.06417,87.06444,87.06472,87.…
,88.06389,88.06417,88.06444,88.06472,88.06500,88.06528,88.06556,88.06583,88.06611,88.06639,88.06667,88.06694,88.06722,88.06750,88.06778,88.06806,88.06833,88.06861,88.06889,88.06917,88.06944,88.06972,88.07000,88.07028,88.07056,88.07083,88.07111,88.07139,88.07167,88.07194,88.07222,88.07250,88.07278,88.07306,88.07333,88.07361,88.07389,88.07417,88.07444,88.07472,88.07500,88.07528,88.07556,88.07583,88…
2,89.07500,89.07528,89.07556,89.07583,89.07611,89.07639,89.07667,89.07694,89.07722,89.07750,89.07778,89.07806,89.07833,89.07861,89.07889,89.07917,89.07944,89.07972,89.08000,89.08028,89.08056,89.08083,89.08111,89.08139,89.08167,89.08194,89.08222,89.08250,89.08278,89.08306,89.08333,89.08361,89.08389,89.08417,89.08444,89.08472,89.08500,89.08528,89.08556,89.08583,89.08611,89.08639,89.08667,89.08694,8…
83,90.08611,90.08639,90.08667,90.08694,90.08722,90.08750,90.08778,90.08806,90.08833,90.08861,90.08889,90.08917,90.08944,90.08972,90.09000,90.09028,90.09056,90.09083,90.09111,90.09139,90.09167,90.09194,90.09222,90.09250,90.09278,90.09306,90.09333,90.09361,90.09389,90.09417,90.09444,90.09472,90.09500,90.09528,90.09556,90.09583,90.09611,90.09639,90.09667,90.09694,90.09722,90.09750,90.09778,90.09806,…
694,91.09722,91.09750,91.09778,91.09806,91.09833,91.09861,91.09889,91.09917,91.09944,91.09972,91.10000,91.10028,91.10056,91.10083,91.10111,91.10139,91.10167,91.10194,91.10222,91.10250,91.10278,91.10306,91.10333,91.10361,91.10389,91.10417,91.10444,91.10472,91.10500,91.10528,91.10556,91.10583,91.10611,91.10639,91.10667,91.10694,91.10722,91.10750,91.10778,91.10806,91.10833,91.10861,91.10889,91.10917…
0806,92.10833,92.10861,92.10889,92.10917,92.10944,92.10972,92.11000,92.11028,92.11056,92.11083,92.11111,92.11139,92.11167,92.11194,92.11222,92.11250,92.11278,92.11306,92.11333,92.11361,92.11389,92.11417,92.11444,92.11472,92.11500,92.11528,92.11556,92.11583,92.11611,92.11639,92.11667,92.11694,92.11722,92.11750,92.11778,92.11806,92.11833,92.11861,92.11889,92.11917,92.11944,92.11972,92.12000,92.1202…
11917,93.11944,93.11972,93.12000,93.12028,93.12056,93.12083,93.12111,93.12139,93.12167,93.12194,93.12222,93.12250,93.12278,93.12306,93.12333,93.12361,93.12389,93.12417,93.12444,93.12472,93.12500,93.12528,93.12556,93.12583,93.12611,93.12639,93.12667,93.12694,93.12722,93.12750,93.12778,93.12806,93.12833,93.12861,93.12889,93.12917,93.12944,93.12972,93.13000,93.13028,93.13056,93.13083,93.13111,93.131…
.13028,94.13056,94.13083,94.13111,94.13139,94.13167,94.13194,94.13222,94.13250,94.13278,94.13306,94.13333,94.13361,94.13389,94.13417,94.13444,94.13472,94.13500,94.13528,94.13556,94.13583,94.13611,94.13639,94.13667,94.13694,94.13722,94.13750,94.13778,94.13806,94.13833,94.13861,94.13889,94.13917,94.13944,94.13972,94.14000,94.14028,94.14056,94.14083,94.14111,94.14139,94.14167,94.14194,94.14222,94.14…
5.14139,95.14167,95.14194,95.14222,95.14250,95.14278,95.14306,95.14333,95.14361,95.14389,95.14417,95.14444,95.14472,95.14500,95.14528,95.14556,95.14583,95.14611,95.14639,95.14667,95.14694,95.14722,95.14750,95.14778,95.14806,95.14833,95.14861,95.14889,95.14917,95.14944,95.14972,95.15000,95.15028,95.15056,95.15083,95.15111,95.15139,95.15167,95.15194,95.15222,95.15250,95.15278,95.15306,95.15333,95.1…
96.15250,96.15278,96.15306,96.15333,96.15361,96.15389,96.15417,96.15444,96.15472,96.15500,96.15528,96.15556,96.15583,96.15611,96.15639,96.15667,96.15694,96.15722,96.15750,96.15778,96.15806,96.15833,96.15861,96.15889,96.15917,96.15944,96.15972,96.16000,96.16028,96.16056,96.16083,96.16111,96.16139,96.16167,96.16194,96.16222,96.16250,96.16278,96.16306,96.16333,96.16361,96.16389,96.16417,96.16444,96.…
,97.16361,97.16389,97.16417,97.16444,97.16472,97.16500,97.16528,97.16556,97.16583,97.16611,97.16639,97.16667,97.16694,97.16722,97.16750,97.16778,97.16806,97.16833,97.16861,97.16889,97.16917,97.16944,97.16972,97.17000,97.17028,97.17056,97.17083,97.17111,97.17139,97.17167,97.17194,97.17222,97.17250,97.17278,97.17306,97.17333,97.17361,97.17389,97.17417,97.17444,97.17472,97.17500,97.17528,97.17556,97…
4,98.17472,98.17500,98.17528,98.17556,98.17583,98.17611,98.17639,98.17667,98.17694,98.17722,98.17750,98.17778,98.17806,98.17833,98.17861,98.17889,98.17917,98.17944,98.17972,98.18000,98.18028,98.18056,98.18083,98.18111,98.18139,98.18167,98.18194,98.18222,98.18250,98.18278,98.18306,98.18333,98.18361,98.18389,98.18417,98.18444,98.18472,98.18500,98.18528,98.18556,98.18583,98.18611,98.18639,98.18667,9…
56,99.18583,99.18611,99.18639,99.18667,99.18694,99.18722,99.18750,99.18778,99.18806,99.18833,99.18861,99.18889,99.18917,99.18944,99.18972,99.19000,99.19028,99.19056,99.19083,99.19111,99.19139,99.19167,99.19194,99.19222,99.19250,99.19278,99.19306,99.19333,99.19361,99.19389,99.19417,99.19444,99.19472,99.19500,99.19528,99.19556,99.19583,99.19611,99.19639,99.19667,99.19694,99.19722,99.19750,99.19778,…
94,100.17722,100.17750,100.17778,100.17806,100.17833,100.17861,100.17889,100.17917,100.17944,100.17972,100.18000,100.18028,100.18056,100.18083,100.18111,100.18139,100.18167,100.18194,100.18222,100.18250,100.18278,100.18306,100.18333,100.18361,100.18389,100.18417,100.18444,100.18472,100.18500,100.18528,100.18556,100.18583,100.18611,100.18639,100.18667,100.18694,100.18722,100.18750,100.18778,100.18…
694,101.08722,101.08750,101.08778,101.08806,101.08833,101.08861,101.08889,101.08917,101.08944,101.08972,101.09000,101.09028,101.09056,101.09083,101.09111,101.09139,101.09167,101.09194,101.09222,101.09250,101.09278,101.09306,101.09333,101.09361,101.09389,101.09417,101.09444,101.09472,101.09500,101.09528,101.09556,101.09583,101.09611,101.09639,101.09667,101.09694,101.09722,101.09750,101.09778,101.0…
9694,101.99722,101.99750,101.99778,101.99806,101.99833,101.99861,101.99889,101.99917,101.99944,101.99972,102.00000,102.00028,102.00056,102.00083,102.00111,102.00139,102.00167,102.00194,102.00222,102.00250,102.00278,102.00306,102.00333,102.00361,102.00389,102.00417,102.00444,102.00472,102.00500,102.00528,102.00556,102.00583,102.00611,102.00639,102.00667,102.00694,102.00722,102.00750,102.00778,102.…
90694,102.90722,102.90750,102.90778,102.90806,102.90833,102.90861,102.90889,102.90917,102.90944,102.90972,102.91000,102.91028,102.91056,102.91083,102.91111,102.91139,102.91167,102.91194,102.91222,102.91250,102.91278,102.91306,102.91333,102.91361,102.91389,102.91417,102.91444,102.91472,102.91500,102.91528,102.91556,102.91583,102.91611,102.91639,102.91667,102.91694,102.91722,102.91750,102.91778,102…
.81694,103.81722,103.81750,103.81778,103.81806,103.81833,103.81861,103.81889,103.81917,103.81944,103.81972,103.82000,103.82028,103.82056,103.82083,103.82111,103.82139,103.82167,103.82194,103.82222,103.82250,103.82278,103.82306,103.82333,103.82361,103.82389,103.82417,103.82444,103.82472,103.82500,103.82528,103.82556,103.82583,103.82611,103.82639,103.82667,103.82694,103.82722,103.82750,103.82778,10…
4.72694,104.72722,104.72750,104.72778,104.72806,104.72833,104.72861,104.72889,104.72917,104.72944,104.72972,104.73000,104.73028,104.73056,104.73083,104.73111,104.73139,104.73167,104.73194,104.73222,104.73250,104.73278,104.73306,104.73333,104.73361,104.73389,104.73417,104.73444,104.73472,104.73500,104.73528,104.73556,104.73583,104.73611,104.73639,104.73667,104.73694,104.73722,104.73750,104.73778,1…
05.63694,105.63722,105.63750,105.63778,105.63806,105.63833,105.63861,105.63889,105.63917,105.63944,105.63972,105.64000,105.64028,105.64056,105.64083,105.64111,105.64139,105.64167,105.64194,105.64222,105.64250,105.64278,105.64306,105.64333,105.64361,105.64389,105.64417,105.64444,105.64472,105.64500,105.64528,105.64556,105.64583,105.64611,105.64639,105.64667,105.64694,105.64722,105.64750,105.64778,…
106.54694,106.54722,106.54750,106.54778,106.54806,106.54833,106.54861,106.54889,106.54917,106.54944,106.54972,106.55000,106.55028,106.55056,106.55083,106.55111,106.55139,106.55167,106.55194,106.55222,106.55250,106.55278,106.55306,106.55333,106.55361,106.55389,106.55417,106.55444,106.55472,106.55500,106.55528,106.55556,106.55583,106.55611,106.55639,106.55667,106.55694,106.55722,106.55750,106.55778…
,107.45694,107.45722,107.45750,107.45778,107.45806,107.45833,107.45861,107.45889,107.45917,107.45944,107.45972,107.46000,107.46028,107.46056,107.46083,107.46111,107.46139,107.46167,107.46194,107.46222,107.46250,107.46278,107.46306,107.46333,107.46361,107.46389,107.46417,107.46444,107.46472,107.46500,107.46528,107.46556,107.46583,107.46611,107.46639,107.46667,107.46694,107.46722,107.46750,107.4677…
7,108.36694,108.36722,108.36750,108.36778,108.36806,108.36833,108.36861,108.36889,108.36917,108.36944,108.36972,108.37000,108.37028,108.37056,108.37083,108.37111,108.37139,108.37167,108.37194,108.37222,108.37250,108.37278,108.37306,108.37333,108.37361,108.37389,108.37417,108.37444,108.37472,108.37500,108.37528,108.37556,108.37583,108.37611,108.37639,108.37667,108.37694,108.37722,108.37750,108.377…
67,109.27694,109.27722,109.27750,109.27778,109.27806,109.27833,109.27861,109.27889,109.27917,109.27944,109.27972,109.28000,109.28028,109.28056,109.28083,109.28111,109.28139,109.28167,109.28194,109.28222,109.28250,109.28278,109.28306,109.28333,109.28361,109.28389,109.28417,109.28444,109.28472,109.28500,109.28528,109.28556,109.28583,109.28611,109.28639,109.28667,109.28694,109.28722,109.28750,109.28…
667,110.18694,110.18722,110.18750,110.18778,110.18806,110.18833,110.18861,110.18889,110.18917,110.18944,110.18972,110.19000,110.19028,110.19056,110.19083,110.19111,110.19139,110.19167,110.19194,110.19222,110.19250,110.19278,110.19306,110.19333,110.19361,110.19389,110.19417,110.19444,110.19472,110.19500,110.19528,110.19556,110.19583,110.19611,110.19639,110.19667,110.19694,110.19722,110.19750,110.1…
9667,111.09694,111.09722,111.09750,111.09778,111.09806,111.09833,111.09861,111.09889,111.09917,111.09944,111.09972,111.10000,111.10028,111.10056,111.10083,111.10111,111.10139,111.10167,111.10194,111.10222,111.10250,111.10278,111.10306,111.10333,111.10361,111.10389,111.10417,111.10444,111.10472,111.10500,111.10528,111.10556,111.10583,111.10611,111.10639,111.10667,111.10694,111.10722,111.10750,111.…
00667,112.00694,112.00722,112.00750,112.00778,112.00806,112.00833,112.00861,112.00889,112.00917,112.00944,112.00972,112.01000,112.01028,112.01056,112.01083,112.01111,112.01139,112.01167,112.01194,112.01222,112.01250,112.01278,112.01306,112.01333,112.01361,112.01389,112.01417,112.01444,112.01472,112.01500,112.01528,112.01556,112.01583,112.01611,112.01639,112.01667,112.01694,112.01722,112.01750,112…
.91667,112.91694,112.91722,112.91750,112.91778,112.91806,112.91833,112.91861,112.91889,112.91917,112.91944,112.91972,112.92000,112.92028,112.92056,112.92083,112.92111,112.92139,112.92167,112.92194,112.92222,112.92250,112.92278,112.92306,112.92333,112.92361,112.92389,112.92417,112.92444,112.92472,112.92500,112.92528,112.92556,112.92583,112.92611,112.92639,112.92667,112.92694,112.92722,112.92750,11…
3.82667,113.82694,113.82722,113.82750,113.82778,113.82806,113.82833,113.82861,113.82889,113.82917,113.82944,113.82972,113.83000,113.83028,113.83056,113.83083,113.83111,113.83139,113.83167,113.83194,113.83222,113.83250,113.83278,113.83306,113.83333,113.83361,113.83389,113.83417,113.83444,113.83472,113.83500,113.83528,113.83556,113.83583,113.83611,113.83639,113.83667,113.83694,113.83722,113.83750,1…
14.73667,114.73694,114.73722,114.73750,114.73778,114.73806,114.73833,114.73861,114.73889,114.73917,114.73944,114.73972,114.74000,114.74028,114.74056,114.74083,114.74111,114.74139,114.74167,114.74194,114.74222,114.74250,114.74278,114.74306,114.74333,114.74361,114.74389,114.74417,114.74444,114.74472,114.74500,114.74528,114.74556,114.74583,114.74611,114.74639,114.74667,114.74694,114.74722,114.74750,…
115.64667,115.64694,115.64722,115.64750,115.64778,115.64806,115.64833,115.64861,115.64889,115.64917,115.64944,115.64972,115.65000,115.65028,115.65056,115.65083,115.65111,115.65139,115.65167,115.65194,115.65222,115.65250,115.65278,115.65306,115.65333,115.65361,115.65389,115.65417,115.65444,115.65472,115.65500,115.65528,115.65556,115.65583,115.65611,115.65639,115.65667,115.65694,115.65722,115.65750…
,116.55667,116.55694,116.55722,116.55750,116.55778,116.55806,116.55833,116.55861,116.55889,116.55917,116.55944,116.55972,116.56000,116.56028,116.56056,116.56083,116.56111,116.56139,116.56167,116.56194,116.56222,116.56250,116.56278,116.56306,116.56333,116.56361,116.56389,116.56417,116.56444,116.56472,116.56500,116.56528,116.56556,116.56583,116.56611,116.56639,116.56667,116.56694,116.56722,116.5675…
9,117.46667,117.46694,117.46722,117.46750,117.46778,117.46806,117.46833,117.46861,117.46889,117.46917,117.46944,117.46972,117.47000,117.47028,117.47056,117.47083,117.47111,117.47139,117.47167,117.47194,117.47222,117.47250,117.47278,117.47306,117.47333,117.47361,117.47389,117.47417,117.47444,117.47472,117.47500,117.47528,117.47556,117.47583,117.47611,117.47639,117.47667,117.47694,117.47722,117.477…
39,118.37667,118.37694,118.37722,118.37750,118.37778,118.37806,118.37833,118.37861,118.37889,118.37917,118.37944,118.37972,118.38000,118.38028,118.38056,118.38083,118.38111,118.38139,118.38167,118.38194,118.38222,118.38250,118.38278,118.38306,118.38333,118.38361,118.38389,118.38417,118.38444,118.38472,118.38500,118.38528,118.38556,118.38583,118.38611,118.38639,118.38667,118.38694,118.38722,118.38…
639,119.28667,119.28694,119.28722,119.28750,119.28778,119.28806,119.28833,119.28861,119.28889,119.28917,119.28944,119.28972,119.29000,119.29028,119.29056,119.29083,119.29111,119.29139,119.29167,119.29194,119.29222,119.29250,119.29278,119.29306,119.29333,119.29361,119.29389,119.29417,119.29444,119.29472,119.29500,119.29528,119.29556,119.29583,119.29611,119.29639,119.29667,119.29694,119.29722,119.2…
9639,120.19667,120.19694,120.19722,120.19750,120.19778,120.19806,120.19833,120.19861,120.19889,120.19917,120.19944,120.19972,120.20000,120.20028,120.20056,120.20083,120.20111,120.20139,120.20167,120.20194,120.20222,120.20250,120.20278,120.20306,120.20333,120.20361,120.20389,120.20417,120.20444,120.20472,120.20500,120.20528,120.20556,120.20583,120.20611,120.20639,120.20667,120.20694,120.20722,120.…
10639,121.10667,121.10694,121.10722,121.10750,121.10778,121.10806,121.10833,121.10861,121.10889,121.10917,121.10944,121.10972,121.11000,121.11028,121.11056,121.11083,121.11111,121.11139,121.11167,121.11194,121.11222,121.11250,121.11278,121.11306,121.11333,121.11361,121.11389,121.11417,121.11444,121.11472,121.11500,121.11528,121.11556,121.11583,121.11611,121.11639,121.11667,121.11694,121.11722,121…
.01639,122.01667,122.01694,122.01722,122.01750,122.01778,122.01806,122.01833,122.01861,122.01889,122.01917,122.01944,122.01972,122.02000,122.02028,122.02056,122.02083,122.02111,122.02139,122.02167,122.02194,122.02222,122.02250,122.02278,122.02306,122.02333,122.02361,122.02389,122.02417,122.02444,122.02472,122.02500,122.02528,122.02556,122.02583,122.02611,122.02639,122.02667,122.02694,122.02722,12…
2.92639,122.92667,122.92694,122.92722,122.92750,122.92778,122.92806,122.92833,122.92861,122.92889,122.92917,122.92944,122.92972,122.93000,122.93028,122.93056,122.93083,122.93111,122.93139,122.93167,122.93194,122.93222,122.93250,122.93278,122.93306,122.93333,122.93361,122.93389,122.93417,122.93444,122.93472,122.93500,122.93528,122.93556,122.93583,122.93611,122.93639,122.93667,122.93694,122.93722,1…
23.83639,123.83667,123.83694,123.83722,123.83750,123.83778,123.83806,123.83833,123.83861,123.83889,123.83917,123.83944,123.83972,123.84000,123.84028,123.84056,123.84083,123.84111,123.84139,123.84167,123.84194,123.84222,123.84250,123.84278,123.84306,123.84333,123.84361,123.84389,123.84417,123.84444,123.84472,123.84500,123.84528,123.84556,123.84583,123.84611,123.84639,123.84667,123.84694,123.84722,…
124.74639,124.74667,124.74694,124.74722,124.74750,124.74778,124.74806,124.74833,124.74861,124.74889,124.74917,124.74944,124.74972,124.75000,124.75028,124.75056,124.75083,124.75111,124.75139,124.75167,124.75194,124.75222,124.75250,124.75278,124.75306,124.75333,124.75361,124.75389,124.75417,124.75444,124.75472,124.75500,124.75528,124.75556,124.75583,124.75611,124.75639,124.75667,124.75694,124.75722…
,125.65639,125.65667,125.65694,125.65722,125.65750,125.65778,125.65806,125.65833,125.65861,125.65889,125.65917,125.65944,125.65972,125.66000,125.66028,125.66056,125.66083,125.66111,125.66139,125.66167,125.66194,125.66222,125.66250,125.66278,125.66306,125.66333,125.66361,125.66389,125.66417,125.66444,125.66472,125.66500,125.66528,125.66556,125.66583,125.66611,125.66639,125.66667,125.66694,125.6672…
1,126.56639,126.56667,126.56694,126.56722,126.56750,126.56778,126.56806,126.56833,126.56861,126.56889,126.56917,126.56944,126.56972,126.57000,126.57028,126.57056,126.57083,126.57111,126.57139,126.57167,126.57194,126.57222,126.57250,126.57278,126.57306,126.57333,126.57361,126.57389,126.57417,126.57444,126.57472,126.57500,126.57528,126.57556,126.57583,126.57611,126.57639,126.57667,126.57694,126.577…
11,127.47639,127.47667,127.47694,127.47722,127.47750,127.47778,127.47806,127.47833,127.47861,127.47889,127.47917,127.47944,127.47972,127.48000,127.48028,127.48056,127.48083,127.48111,127.48139,127.48167,127.48194,127.48222,127.48250,127.48278,127.48306,127.48333,127.48361,127.48389,127.48417,127.48444,127.48472,127.48500,127.48528,127.48556,127.48583,127.48611,127.48639,127.48667,127.48694,127.48…
611,128.38639,128.38667,128.38694,128.38722,128.38750,128.38778,128.38806,128.38833,128.38861,128.38889,128.38917,128.38944,128.38972,128.39000,128.39028,128.39056,128.39083,128.39111,128.39139,128.39167,128.39194,128.39222,128.39250,128.39278,128.39306,128.39333,128.39361,128.39389,128.39417,128.39444,128.39472,128.39500,128.39528,128.39556,128.39583,128.39611,128.39639,128.39667,128.39694,128.3…
9611,129.29639,129.29667,129.29694,129.29722,129.29750,129.29778,129.29806,129.29833,129.29861,129.29889,129.29917,129.29944,129.29972,129.30000,129.30028,129.30056,129.30083,129.30111,129.30139,129.30167,129.30194,129.30222,129.30250,129.30278,129.30306,129.30333,129.30361,129.30389,129.30417,129.30444,129.30472,129.30500,129.30528,129.30556,129.30583,129.30611,129.30639,129.30667,129.30694,129.…
20611,130.20639,130.20667,130.20694,130.20722,130.20750,130.20778,130.20806,130.20833,130.20861,130.20889,130.20917,130.20944,130.20972,130.21000,130.21028,130.21056,130.21083,130.21111,130.21139,130.21167,130.21194,130.21222,130.21250,130.21278,130.21306,130.21333,130.21361,130.21389,130.21417,130.21444,130.21472,130.21500,130.21528,130.21556,130.21583,130.21611,130.21639,130.21667,130.21694,130…
.11611,131.11639,131.11667,131.11694,131.11722,131.11750,131.11778,131.11806,131.11833,131.11861,131.11889,131.11917,131.11944,131.11972,131.12000,131.12028,131.12056,131.12083,131.12111,131.12139,131.12167,131.12194,131.12222,131.12250,131.12278,131.12306,131.12333,131.12361,131.12389,131.12417,131.12444,131.12472,131.12500,131.12528,131.12556,131.12583,131.12611,131.12639,131.12667,131.12694,13…
2.02611,132.02639,132.02667,132.02694,132.02722,132.02750,132.02778,132.02806,132.02833,132.02861,132.02889,132.02917,132.02944,132.02972,132.03000,132.03028,132.03056,132.03083,132.03111,132.03139,132.03167,132.03194,132.03222,132.03250,132.03278,132.03306,132.03333,132.03361,132.03389,132.03417,132.03444,132.03472,132.03500,132.03528,132.03556,132.03583,132.03611,132.03639,132.03667,132.03694,1…
32.93611,132.93639,132.93667,132.93694,132.93722,132.93750,132.93778,132.93806,132.93833,132.93861,132.93889,132.93917,132.93944,132.93972,132.94000,132.94028,132.94056,132.94083,132.94111,132.94139,132.94167,132.94194,132.94222,132.94250,132.94278,132.94306,132.94333,132.94361,132.94389,132.94417,132.94444,132.94472,132.94500,132.94528,132.94556,132.94583,132.94611,132.94639,132.94667,132.94694,…
133.84611,133.84639,133.84667,133.84694,133.84722,133.84750,133.84778,133.84806,133.84833,133.84861,133.84889,133.84917,133.84944,133.84972,133.85000,133.85028,133.85056,133.85083,133.85111,133.85139,133.85167,133.85194,133.85222,133.85250,133.85278,133.85306,133.85333,133.85361,133.85389,133.85417,133.85444,133.85472,133.85500,133.85528,133.85556,133.85583,133.85611,133.85639,133.85667,133.85694…
,134.75611,134.75639,134.75667,134.75694,134.75722,134.75750,134.75778,134.75806,134.75833,134.75861,134.75889,134.75917,134.75944,134.75972,134.76000,134.76028,134.76056,134.76083,134.76111,134.76139,134.76167,134.76194,134.76222,134.76250,134.76278,134.76306,134.76333,134.76361,134.76389,134.76417,134.76444,134.76472,134.76500,134.76528,134.76556,134.76583,134.76611,134.76639,134.76667,134.7669…
3,135.66611,135.66639,135.66667,135.66694,135.66722,135.66750,135.66778,135.66806,135.66833,135.66861,135.66889,135.66917,135.66944,135.66972,135.67000,135.67028,135.67056,135.67083,135.67111,135.67139,135.67167,135.67194,135.67222,135.67250,135.67278,135.67306,135.67333,135.67361,135.67389,135.67417,135.67444,135.67472,135.67500,135.67528,135.67556,135.67583,135.67611,135.67639,135.67667,135.676…
83,136.57611,136.57639,136.57667,136.57694,136.57722,136.57750,136.57778,136.57806,136.57833,136.57861,136.57889,136.57917,136.57944,136.57972,136.58000,136.58028,136.58056,136.58083,136.58111,136.58139,136.58167,136.58194,136.58222,136.58250,136.58278,136.58306,136.58333,136.58361,136.58389,136.58417,136.58444,136.58472,136.58500,136.58528,136.58556,136.58583,136.58611,136.58639,136.58667,136.58…
583,137.48611,137.48639,137.48667,137.48694,137.48722,137.48750,137.48778,137.48806,137.48833,137.48861,137.48889,137.48917,137.48944,137.48972,137.49000,137.49028,137.49056,137.49083,137.49111,137.49139,137.49167,137.49194,137.49222,137.49250,137.49278,137.49306,137.49333,137.49361,137.49389,137.49417,137.49444,137.49472,137.49500,137.49528,137.49556,137.49583,137.49611,137.49639,137.49667,137.4…
9583,138.39611,138.39639,138.39667,138.39694,138.39722,138.39750,138.39778,138.39806,138.39833,138.39861,138.39889,138.39917,138.39944,138.39972,138.40000,138.40028,138.40056,138.40083,138.40111,138.40139,138.40167,138.40194,138.40222,138.40250,138.40278,138.40306,138.40333,138.40361,138.40389,138.40417,138.40444,138.40472,138.40500,138.40528,138.40556,138.40583,138.40611,138.40639,138.40667,138.…
30583,139.30611,139.30639,139.30667,139.30694,139.30722,139.30750,139.30778,139.30806,139.30833,139.30861,139.30889,139.30917,139.30944,139.30972,139.31000,139.31028,139.31056,139.31083,139.31111,139.31139,139.31167,139.31194,139.31222,139.31250,139.31278,139.31306,139.31333,139.31361,139.31389,139.31417,139.31444,139.31472,139.31500,139.31528,139.31556,139.31583,139.31611,139.31639,139.31667,139…
.21583,140.21611,140.21639,140.21667,140.21694,140.21722,140.21750,140.21778,140.21806,140.21833,140.21861,140.21889,140.21917,140.21944,140.21972,140.22000,140.22028,140.22056,140.22083,140.22111,140.22139,140.22167,140.22194,140.22222,140.22250,140.22278,140.22306,140.22333,140.22361,140.22389,140.22417,140.22444,140.22472,140.22500,140.22528,140.22556,140.22583,140.22611,140.22639,140.22667,14…
1.12583,141.12611,141.12639,141.12667,141.12694,141.12722,141.12750,141.12778,141.12806,141.12833,141.12861,141.12889,141.12917,141.12944,141.12972,141.13000,141.13028,141.13056,141.13083,141.13111,141.13139,141.13167,141.13194,141.13222,141.13250,141.13278,141.13306,141.13333,141.13361,141.13389,141.13417,141.13444,141.13472,141.13500,141.13528,141.13556,141.13583,141.13611,141.13639,141.13667,1…
42.03583,142.03611,142.03639,142.03667,142.03694,142.03722,142.03750,142.03778,142.03806,142.03833,142.03861,142.03889,142.03917,142.03944,142.03972,142.04000,142.04028,142.04056,142.04083,142.04111,142.04139,142.04167,142.04194,142.04222,142.04250,142.04278,142.04306,142.04333,142.04361,142.04389,142.04417,142.04444,142.04472,142.04500,142.04528,142.04556,142.04583,142.04611,142.04639,142.04667,…
142.94583,142.94611,142.94639,142.94667,142.94694,142.94722,142.94750,142.94778,142.94806,142.94833,142.94861,142.94889,142.94917,142.94944,142.94972,142.95000,142.95028,142.95056,142.95083,142.95111,142.95139,142.95167,142.95194,142.95222,142.95250,142.95278,142.95306,142.95333,142.95361,142.95389,142.95417,142.95444,142.95472,142.95500,142.95528,142.95556,142.95583,142.95611,142.95639,142.95667…
,143.85583,143.85611,143.85639,143.85667,143.85694,143.85722,143.85750,143.85778,143.85806,143.85833,143.85861,143.85889,143.85917,143.85944,143.85972,143.86000,143.86028,143.86056,143.86083,143.86111,143.86139,143.86167,143.86194,143.86222,143.86250,143.86278,143.86306,143.86333,143.86361,143.86389,143.86417,143.86444,143.86472,143.86500,143.86528,143.86556,143.86583,143.86611,143.86639,143.8666…
6,144.76583,144.76611,144.76639,144.76667,144.76694,144.76722,144.76750,144.76778,144.76806,144.76833,144.76861,144.76889,144.76917,144.76944,144.76972,144.77000,144.77028,144.77056,144.77083,144.77111,144.77139,144.77167,144.77194,144.77222,144.77250,144.77278,144.77306,144.77333,144.77361,144.77389,144.77417,144.77444,144.77472,144.77500,144.77528,144.77556,144.77583,144.77611,144.77639,144.776…
56,145.67583,145.67611,145.67639,145.67667,145.67694,145.67722,145.67750,145.67778,145.67806,145.67833,145.67861,145.67889,145.67917,145.67944,145.67972,145.68000,145.68028,145.68056,145.68083,145.68111,145.68139,145.68167,145.68194,145.68222,145.68250,145.68278,145.68306,145.68333,145.68361,145.68389,145.68417,145.68444,145.68472,145.68500,145.68528,145.68556,145.68583,145.68611,145.68639,145.68…
556,146.58583,146.58611,146.58639,146.58667,146.58694,146.58722,146.58750,146.58778,146.58806,146.58833,146.58861,146.58889,146.58917,146.58944,146.58972,146.59000,146.59028,146.59056,146.59083,146.59111,146.59139,146.59167,146.59194,146.59222,146.59250,146.59278,146.59306,146.59333,146.59361,146.59389,146.59417,146.59444,146.59472,146.59500,146.59528,146.59556,146.59583,146.59611,146.59639,146.5…
9556,147.49583,147.49611,147.49639,147.49667,147.49694,147.49722,147.49750,147.49778,147.49806,147.49833,147.49861,147.49889,147.49917,147.49944,147.49972,147.50000,147.50028,147.50056,147.50083,147.50111,147.50139,147.50167,147.50194,147.50222,147.50250,147.50278,147.50306,147.50333,147.50361,147.50389,147.50417,147.50444,147.50472,147.50500,147.50528,147.50556,147.50583,147.50611,147.50639,147.…
40556,148.40583,148.40611,148.40639,148.40667,148.40694,148.40722,148.40750,148.40778,148.40806,148.40833,148.40861,148.40889,148.40917,148.40944,148.40972,148.41000,148.41028,148.41056,148.41083,148.41111,148.41139,148.41167,148.41194,148.41222,148.41250,148.41278,148.41306,148.41333,148.41361,148.41389,148.41417,148.41444,148.41472,148.41500,148.41528,148.41556,148.41583,148.41611,148.41639,148…
.31556,149.31583,149.31611,149.31639,149.31667,149.31694,149.31722,149.31750,149.31778,149.31806,149.31833,149.31861,149.31889,149.31917,149.31944,149.31972,149.32000,149.32028,149.32056,149.32083,149.32111,149.32139,149.32167,149.32194,149.32222,149.32250,149.32278,149.32306,149.32333,149.32361,149.32389,149.32417,149.32444,149.32472,149.32500,149.32528,149.32556,149.32583,149.32611,149.32639,14…
Current:0.03997,0.03997,0.03997,0.03997,0.03997,0.03997,0.03997,0.03997,0.03997,0.03997,0.03997,0.03997,0.03997,0.03997,0.03997,0.03997,0.03997,0.03997,0.03997,0.03997,0.03997,0.03997,0.03997,0.03997,0.03997,0.03997,0.03997,0.03997,0.03997,0.03997,0.03997,0.03997,0.03997,0.03997,0.03997,0.03997,0.03997,0.03997,0.03997,0.03997,0.03997,0.03997,0.03997,0.03997,0.03997,0.03997,0.03997,0.03997,0.03997…
000,-0.00000,-0.00000,-0.00000,-0.00000,-0.00000,-0.00000,-0.00000,-0.00000,-0.00000,-0.00000,-0.00000,-0.00000,-0.00000,-0.00000,-0.00000,-0.00000,-0.00000,-0.00000,-0.00000,-0.00000,-0.00000,-0.00000,-0.00000,-0.00000,-0.00000,-0.00000,-0.00000,-0.00000,-0.00000,-0.00000,-0.00000,-0.00000,-0.00000,-0.00000,-0.00000,-0.00000,-0.00000,-0.00000,-0.00000,-0.00000,-0.00000,-0.00000,-0.00000,-0.00000…
0000,-0.00000,-0.00000,-0.00000,-0.00000,-0.00000,-0.00000,-0.00000,-0.00000,-0.00000,-0.00000,-0.00000,-0.00000,-0.00000,-0.00000,-0.00000,-0.00000,-0.00000,-0.00000,-0.00000,-0.00000,-0.00000,-0.00000,-0.00000,-0.00000,-0.00000,-0.00000,-0.00000,-0.00000,-0.00000,-0.00000,-0.00000,-0.00000,-0.00000,-0.00000,-0.00000,-0.00000,-0.00000,-0.00000,-0.00000,-0.00000,-0.00000,-0.00000,-0.00000,-0.0000…
04002,-0.04002,-0.04002,-0.04002,-0.04002,-0.04002,-0.04002,-0.04002,-0.04002,-0.04002,-0.04002,-0.04002,-0.04002,-0.04002,-0.04002,-0.04002,-0.04002,-0.04002,-0.04002,-0.04002,-0.04002,-0.04002,-0.04002,-0.04002,-0.04002,-0.04002,-0.04002,-0.04002,-0.04002,-0.04002,-0.04002,-0.04002,-0.04002,-0.04002,-0.04002,-0.04002,-0.04002,-0.04002,-0.04002,-0.04002,-0.04002,-0.04002,-0.04002,-0.04002,-0.040…
.00000,-0.00000,-0.00000,-0.00000,-0.00000,-0.00000,-0.00000,-0.00000,-0.00000,-0.00000,-0.00000,-0.00000,-0.00000,-0.00000,-0.00000,-0.00000,-0.00000,-0.00000,-0.00000,-0.00000,-0.00000,-0.00000,-0.00000,-0.00000,-0.00000,-0.00000,-0.00000,-0.00000,-0.00000,-0.00000,-0.00000,-0.00000,-0.00000,-0.00000,-0.00000,-0.00000,-0.00000,-0.00000,-0.00000,-0.00000,-0.00000,-0.00000,-0.00000,-0.00000,-0.00…
0.00000,-0.00000,-0.00000,-0.00000,-0.00000,-0.00000,-0.00000,-0.00000,-0.00000,-0.00000,-0.00000,-0.00000,-0.00000,-0.00000,-0.00000,-0.00000,-0.00000,-0.00000,-0.00000,-0.00000,-0.00000,-0.00000,-0.00000,-0.00000,-0.00000,-0.00000,-0.00000,-0.00000,-0.00000,-0.00000,-0.00000,-0.00000,-0.00000,-0.00000,-0.00000,-0.00000,-0.00000,-0.00000,-0.00000,-0.00000,-0.00000,-0.00000,-0.00000,-0.00000,-0.0…
,0.03997,0.03997,0.03997,0.03997,0.03997,0.03997,0.03997,0.03997,0.03997,0.03997,0.03997,0.03997,0.03997,0.03997,0.03997,0.03997,0.03997,0.03997,0.03997,0.03997,0.03997,0.03997,0.03997,0.03997,0.03997,0.03997,0.03997,0.03997,0.03997,0.03997,0.03997,0.03997,0.03997,0.03997,0.03997,0.03997,0.03997,0.03997,0.03997,0.03997,0.03997,0.03997,0.03997,0.03997,0.03997,0.03997,0.03997,0.03997,0.03997,0.0399…
0000,-0.00000,-0.00000,-0.00000,-0.00000,-0.00000,-0.00000,-0.00000,-0.00000,-0.00000,-0.00000,-0.00000,-0.00000,-0.00000,-0.00000,-0.00000,-0.00000,-0.00000,-0.00000,-0.00000,-0.00000,-0.00000,-0.00000,-0.00000,-0.00000,-0.00000,-0.00000,-0.00000,-0.00000,-0.00000,-0.00000,-0.00000,-0.00000,-0.00000,-0.00000,-0.00000,-0.00000,-0.00000,-0.00000,-0.00000,-0.00000,-0.00000,-0.00000,-0.00000,-0.0000…
00000,-0.00000,-0.00000,-0.00000,-0.00000,-0.00000,-0.00000,-0.00000,-0.00000,-0.00000,-0.00000,-0.00000,-0.00000,-0.00000,-0.00000,-0.00000,-0.00000,-0.00000,-0.00000,-0.00000,-0.00000,-0.00000,-0.00000,-0.00000,-0.00000,-0.00000,-0.00000,-0.00000,-0.00000,-0.00000,-0.00000,-0.00000,-0.00000,-0.00000,-0.00000,-0.00000,-0.00000,-0.00000,-0.00000,-0.00000,-0.00000,-0.00000,-0.00000,-0.00000,-0.000…
.04002,-0.04002,-0.04002,-0.04002,-0.04002,-0.04002,-0.04002,-0.04002,-0.04002,-0.04002,-0.04002,-0.04002,-0.04002,-0.04002,-0.04002,-0.04002,-0.04002,-0.04002,-0.04002,-0.04002,-0.04002,-0.04002,-0.04002,-0.04002,-0.04002,-0.04002,-0.04002,-0.04002,-0.04002,-0.04002,-0.04002,-0.04002,-0.04002,-0.04002,-0.04002,-0.04002,-0.04002,-0.04002,-0.04002,-0.04002,-0.04002,-0.04002,-0.04002,-0.04002,-0.04…
0.00000,-0.00000,-0.00000,-0.00000,-0.00000,-0.00000,-0.00000,-0.00000,-0.00000,-0.00000,-0.00000,-0.00000,-0.00000,-0.00000,-0.00000,-0.00000,-0.00000,-0.00000,-0.00000,-0.00000,-0.00000,-0.00000,-0.00000,-0.00000,-0.00000,-0.00000,-0.00000,-0.00000,-0.00000,-0.00000,-0.00000,-0.00000,-0.00000,-0.00000,-0.00000,-0.00000,-0.00000,-0.00000,-0.00000,-0.00000,-0.00000,-0.00000,-0.00000,-0.00000,-0.0…
-0.00000,-0.00000,-0.00000,-0.00000,-0.00000,-0.00000,-0.00000,-0.00000,-0.00000,-0.00000,-0.00000,-0.00000,-0.00000,-0.00000,-0.00000,-0.00000,-0.00000,-0.00000,-0.00000,-0.00000,-0.00000,-0.00000,-0.00000,-0.00000,-0.00000,-0.00000,-0.00000,-0.00000,-0.00000,-0.00000,-0.00000,-0.00000,-0.00000,-0.00000,-0.00000,-0.00000,-0.00000,-0.00000,-0.00000,-0.00000,-0.00000,-0.00000,-0.00000,-0.00000,-0.…
3997,0.03997,0.03997,0.03997,0.03997,0.03997,0.03997,0.03997,0.03997,0.03997,0.03997,0.03997,0.03997,0.03997,0.03997,0.03997,0.03997,0.03997,0.03997,0.03997,0.03997,0.03997,0.03997,0.03997,0.03997,0.03997,0.03997,0.03997,0.03997,0.03997,0.03997,0.03997,0.03997,0.03997,0.03997,0.03997,0.03997,0.03997,0.03997,0.03997,0.03997,0.03997,0.03997,0.03997,0.03997,0.03997,0.03997,0.03997,0.03997,0.03997,0.…
0.00000,-0.00000,-0.00000,-0.00000,-0.00000,-0.00000,-0.00000,-0.00000,-0.00000,-0.00000,-0.00000,-0.00000,-0.00000,-0.00000,-0.00000,-0.00000,-0.00000,-0.00000,-0.00000,-0.00000,-0.00000,-0.00000,-0.00000,-0.00000,-0.00000,-0.00000,-0.00000,-0.00000,-0.00000,-0.00000,-0.00000,-0.00000,-0.00000,-0.00000,-0.00000,-0.00000,-0.00000,-0.00000,-0.00000,-0.00000,-0.00000,-0.00000,-0.00000,-0.00000,-0.0…
-0.00000,-0.00000,-0.00000,-0.00000,-0.00000,-0.00000,-0.00000,-0.00000,-0.00000,-0.00000,-0.00000,-0.00000,-0.00000,-0.00000,-0.00000,-0.00000,-0.00000,-0.00000,-0.00000,-0.00000,-0.00000,-0.00000,-0.00000,-0.00000,-0.00000,-0.00000,-0.00000,-0.00000,-0.00000,-0.00000,-0.00000,-0.00000,-0.00000,-0.00000,-0.00000,-0.00000,-0.00000,-0.00000,-0.00000,-0.00000,-0.00000,-0.00000,-0.00000,-0.00000,-0.…
,-0.04002,-0.04002,-0.04002,-0.04002,-0.04002,-0.04002,-0.04002,-0.04002,-0.04002,-0.04002,-0.04002,-0.04002,-0.04002,-0.04002,-0.04002,-0.04002,-0.04002,-0.04002,-0.04002,-0.04002,-0.04002,-0.04002,-0.04002,-0.04002,-0.04002,-0.04002,-0.04002,-0.04002,-0.04002,-0.04002,-0.04002,-0.04002,-0.04002,-0.04002,-0.04002,-0.04002,-0.04002,-0.04002,-0.04002,-0.04002,-0.04002,-0.04002,-0.04002,-0.04002,-0…
0,-0.00000,-0.00000,-0.00000,-0.00000,-0.00000,-0.00000,-0.00000,-0.00000,-0.00000,-0.00000,-0.00000,-0.00000,-0.00000,-0.00000,-0.00000,-0.00000,-0.00000,-0.00000,-0.00000,-0.00000,-0.00000,-0.00000,-0.00000,-0.00000,-0.00000,-0.00000,-0.00000,-0.00000,-0.00000,-0.00000,-0.00000,-0.00000,-0.00000,-0.00000,-0.00000,-0.00000,-0.00000,-0.00000,-0.00000,-0.00000,-0.00000,-0.00000,-0.00000,-0.00000,-…
00,-0.00000,-0.00000,-0.00000,-0.00000,-0.00000,-0.00000,-0.00000,-0.00000,-0.00000,-0.00000,-0.00000,-0.00000,-0.00000,-0.00000,-0.00000,-0.00000,-0.00000,-0.00000,-0.00000,-0.00000,-0.00000,-0.00000,-0.00000,-0.00000,-0.00000,-0.00000,-0.00000,-0.00000,-0.00000,-0.00000,-0.00000,-0.00000,-0.00000,-0.00000,-0.00000,-0.00000,-0.00000,-0.00000,-0.00000,-0.00000,-0.00000,-0.00000,-0.00000,-0.00000,…
-0.00000,-0.00000,-0.00000,-0.00000,-0.00000,-0.00000,-0.00000,-0.00000,-0.00000,-0.00000,-0.00000,-0.00000,-0.00000,-0.00000,-0.00000,-0.00000,-0.00000,-0.00000,-0.00000,-0.00000,-0.00000,-0.00000,-0.00000,-0.00000,-0.00000,-0.00000,-0.00000,-0.00000,-0.00000,-0.00000,-0.00000,-0.00000,-0.00000,-0.00000,-0.00000,-0.00000,-0.00000,-0.00000,-0.00000,-0.00000,-0.00000,-0.00000,-0.00000,-0.00000,-0.…
,-0.00000,-0.00000,-0.00000,-0.00000,-0.00000,-0.00000,-0.00000,-0.00000,-0.00000,-0.00000,-0.00000,-0.00000,-0.00000,-0.00000,-0.00000,-0.00000,-0.00000,-0.00000,-0.00000,-0.00000,-0.00000,-0.00000,-0.00000,-0.00000,-0.00000,-0.00000,-0.00000,-0.00000,-0.00000,-0.00000,-0.00000,-0.00000,-0.00000,-0.00000,-0.00000,-0.00000,-0.00000,-0.00000,-0.00000,-0.00000,-0.00000,-0.00000,-0.00000,-0.00000,-0…
0,-0.00000,-0.00000,-0.00000,-0.00000,-0.00000,-0.00000,-0.00000,-0.00000,-0.00000,-0.00000,-0.00000,-0.00000,-0.00000,-0.00000,-0.00000,-0.00000,-0.00000,-0.00000,-0.00000,-0.00000,-0.00000,-0.00000,-0.00000,-0.00000,-0.00000,-0.00000,-0.00000,-0.00000,-0.00000,-0.00000,-0.00000,-0.00000,-0.00000,-0.00000,-0.00000,-0.00000,-0.00000,-0.00000,-0.00000,-0.00000,-0.00000,-0.00000,-0.00000,-0.00000,-…
00,-0.00000,-0.00000,-0.00000,-0.00000,-0.00000,-0.00000,-0.00000,-0.00000,-0.00000,-0.00000,-0.00000,-0.00000,-0.00000,-0.00000,-0.00000,-0.00000,-0.00000,-0.00000,-0.00000,-0.00000,-0.00000,-0.00000,-0.00000,-0.00000,-0.00000,-0.00000,-0.00000,-0.00000,-0.00000,-0.00000,-0.00000,-0.00000,-0.00000,-0.00000,-0.00000,-0.00000,-0.00000,-0.00000,-0.00000,-0.00000,-0.00000,-0.00000,-0.00000,-0.00000,…
000,-0.00000,-0.00000,-0.00000,-0.00000,-0.00000,-0.00000,-0.00000,-0.00000,-0.00000,-0.00000,-0.00000,-0.00000,-0.00000,-0.00000,-0.00000,-0.00000,-0.00000,-0.00000,-0.00000,-0.00000,-0.00000,-0.00000,-0.00000,-0.00000,-0.00000,-0.00000,-0.00000,-0.00000,-0.00000,-0.00000,-0.00000,-0.00000,-0.00000,-0.00000,-0.00000,-0.00000,-0.00000,-0.00000,-0.00000,-0.00000,-0.00000,-0.00000,-0.00000,-0.00000…
0000,-0.00000,-0.00000,-0.00000,-0.00000,-0.00000,-0.00000,-0.00000,-0.00000,-0.00000,-0.00000,-0.00000,-0.00000,-0.00000,-0.00000,-0.00000,-0.00000,-0.00000,-0.00000,-0.00000,-0.00000,-0.00000,-0.00000,-0.00000,-0.00000,-0.00000,-0.00000,-0.00000,-0.00000,-0.00000,-0.00000,-0.00000,-0.00000,-0.00000,-0.00000,-0.00000,-0.00000,-0.00000,-0.00000,-0.00000,-0.00000,-0.00000,-0.00000,-0.00000,-0.0000…
0,-0.00000,-0.00000,-0.00000,-0.00000,-0.00000,-0.00000,-0.00000,-0.00000,-0.00000,-0.00000,-0.00000,-0.00000,-0.00000,-0.00000,-0.00000,-0.00000,-0.00000,-0.00000,-0.00000,-0.00000,-0.00000,-0.00000,-0.00000,-0.00000,-0.00000,-0.00000,-0.00000,-0.00000,-0.00000,-0.00000,-0.00000,-0.00000,-0.00000,-0.00000,-0.00000,-0.00000,-0.00000,-0.00000,-0.00000,-0.00000,-0.00000,-0.00000,-0.00000,-0.00000,-…
00,-0.00000,-0.00000,-0.00000,-0.00000,-0.00000,-0.00000,-0.00000,-0.00000,-0.00000,-0.00000,-0.00000,-0.00000,-0.00000,-0.00000,-0.00000,-0.00000,-0.00000,-0.00000,-0.00000,-0.00000,-0.00000,-0.00000,-0.00000,-0.00000,-0.00000,-0.00000,-0.00000,-0.00000,-0.00000,-0.00000,-0.00000,-0.00000,-0.00000,-0.00000,-0.00000,-0.00000,-0.00000,-0.00000,-0.00000,-0.00000,-0.00000,-0.00000,-0.00000,-0.00000,…
000,-0.00000,-0.00000,-0.00000,-0.00000,-0.00000,-0.00000,-0.00000,-0.00000,-0.00000,-0.00000,-0.00000,-0.00000,-0.00000,-0.00000,-0.00000,-0.00000,-0.00000,-0.00000,-0.00000,-0.00000,-0.00000,-0.00000,-0.00000,-0.00000,-0.00000,-0.00000,-0.00000,-0.00000,-0.00000,-0.00000,-0.00000,-0.00000,-0.00000,-0.00000,-0.00000,-0.00000,-0.00000,-0.00000,-0.00000,-0.00000,-0.00000,-0.00000,-0.00000,-0.00000…
0000,-0.00000,-0.00000,-0.00000,-0.00000,-0.00000,-0.00000,-0.00000,-0.00000,-0.00000,-0.00000,-0.00000,-0.00000,-0.00000,-0.00000,-0.00000,-0.00000,-0.00000,-0.00000,-0.00000,-0.00000,-0.00000,-0.00000,-0.00000,-0.00000,-0.00000,-0.00000,-0.00000,-0.00000,-0.00000,-0.00000,-0.00000,-0.00000,-0.00000,-0.00000,-0.00000,-0.00000,-0.00000,-0.00000,-0.00000,-0.00000,-0.00000,-0.00000,-0.00000,-0.0000…
00000,-0.00000,-0.00000,-0.00000,-0.00000,-0.00000,-0.00000,-0.00000,-0.00000,-0.00000,-0.00000,-0.00000,-0.00000,-0.00000,-0.00000,-0.00000,-0.00000,-0.00000,-0.00000,-0.00000,-0.00000,-0.00000,-0.00000,-0.00000,-0.00000,-0.00000,-0.00000,-0.00000,-0.00000,-0.00000,-0.00000,-0.00000,-0.00000,-0.00000,-0.00000,-0.00000,-0.00000,-0.00000,-0.00000,-0.00000,-0.00000,-0.00000,-0.00000,-0.00000,-0.000…
.00000,-0.00000,-0.00000,-0.00000,-0.00000,-0.00000,-0.00000,-0.00000,-0.00000,-0.00000,-0.00000,-0.00000,-0.00000,-0.00000,-0.00000,-0.00000,-0.00000,-0.00000,-0.00000,-0.00000,-0.00000,-0.00000,-0.00000,-0.00000,-0.00000,-0.00000,-0.00000,-0.00000,-0.00000,-0.00000,-0.00000,-0.00000,-0.00000,-0.00000,-0.00000,-0.00000,-0.00000,-0.00000,-0.00000,-0.00000,-0.00000,-0.00000,-0.00000,-0.00000,-0.00…
0000,-0.00000,-0.00000,-0.00000,-0.00000,-0.00000,-0.00000,-0.00000,-0.00000,-0.00000,-0.00000,-0.00000,-0.00000,-0.00000,-0.00000,-0.00000,-0.00000,-0.00000,-0.00000,-0.00000,-0.00000,-0.00000,-0.00000,-0.00000,-0.00000,-0.00000,-0.00000,-0.00000,-0.00000,-0.00000,-0.00000,-0.00000,-0.00000,-0.00000,-0.00000,-0.00000,-0.00000,-0.00000,-0.00000,-0.00000,-0.00000,-0.00000,-0.00000,-0.00000,-0.0000…
00000,-0.00000,-0.00000,-0.00000,-0.00000,-0.00000,-0.00000,-0.00000,-0.00000,-0.00000,-0.00000,-0.00000,-0.00000,-0.00000,-0.00000,-0.00000,-0.00000,-0.00000,-0.00000,-0.00000,-0.00000,-0.00000,-0.00000,-0.00000,-0.00000,-0.00000,-0.00000,-0.00000,-0.00000,-0.00000,-0.00000,-0.00000,-0.00000,-0.00000,-0.00000,-0.00000,-0.00000,-0.00000,-0.00000,-0.00000,-0.00000,-0.00000,-0.00000,-0.00000,-0.000…
.00000,-0.00000,-0.00000,-0.00000,-0.00000,-0.00000,-0.00000,-0.00000,-0.00000,-0.00000,-0.00000,-0.00000,-0.00000,-0.00000,-0.00000,-0.00000,-0.00000,-0.00000,-0.00000,-0.00000,-0.00000,-0.00000,-0.00000,-0.00000,-0.00000,-0.00000,-0.00000,-0.00000,-0.00000,-0.00000,-0.00000,-0.00000,-0.00000,-0.00000,-0.00000,-0.00000,-0.00000,-0.00000,-0.00000,-0.00000,-0.00000,-0.00000,-0.00000,-0.00000,-0.00…
0.00000,-0.00000,-0.00000,-0.00000,-0.00000,-0.00000,-0.00000,-0.00000,-0.00000,-0.00000,-0.00000,-0.00000,-0.00000,-0.00000,-0.00000,-0.00000,-0.00000,-0.00000,-0.00000,-0.00000,-0.00000,-0.00000,-0.00000,-0.00000,-0.00000,-0.00000,-0.00000,-0.00000,-0.00000,-0.00000,-0.00000,-0.00000,-0.00000,-0.00000,-0.00000,-0.00000,-0.00000,-0.00000,-0.00000,-0.00000,-0.00000,-0.00000,-0.00000,-0.00000,-0.0…
-0.00000,-0.00000,-0.00000,-0.00000,-0.00000,-0.00000,-0.00000,-0.00000,-0.00000,-0.00000,-0.00000,-0.00000,-0.00000,-0.00000,-0.00000,-0.00000,-0.00000,-0.00000,-0.00000,-0.00000,-0.00000,-0.00000,-0.00000,-0.00000,-0.00000,-0.00000,-0.00000,-0.00000,-0.00000,-0.00000,-0.00000,-0.00000,-0.00000,-0.00000,-0.00000,-0.00000,-0.00000,-0.00000,-0.00000,-0.00000,-0.00000,-0.00000,-0.00000,-0.00000,-0.…
,-0.00000,-0.00000,-0.00000,-0.00000,-0.00000,-0.00000,-0.00000,-0.00000,-0.00000,-0.00000,-0.00000,-0.00000,-0.00000,-0.00000,-0.00000,-0.00000,-0.00000,-0.00000,-0.00000,-0.00000,-0.00000,-0.00000,-0.00000,-0.00000,-0.00000,-0.00000,-0.00000,-0.00000,-0.00000,-0.00000,-0.00000,-0.00000,-0.00000,-0.00000,-0.00000,-0.00000,-0.00000,-0.00000,-0.00000,-0.00000,-0.00000,-0.00000,-0.00000,-0.00000,-0…
0.00000,-0.00000,-0.00000,-0.00000,-0.00000,-0.00000,-0.00000,-0.00000,-0.00000,-0.00000,-0.00000,-0.00000,-0.00000,-0.00000,-0.00000,-0.00000,-0.00000,-0.00000,-0.00000,-0.00000,-0.00000,-0.00000,-0.00000,-0.00000,-0.00000,-0.00000,-0.00000,-0.00000,-0.00000,-0.00000,-0.00000,-0.00000,-0.00000,-0.00000,-0.00000,-0.00000,-0.00000,-0.00000,-0.00000,-0.00000,-0.00000,-0.00000,-0.00000,-0.00000,-0.0…
-0.00000,-0.00000,-0.00000,-0.00000,-0.00000,-0.00000,-0.00000,-0.00000,-0.00000,-0.00000,-0.00000,-0.00000,-0.00000,-0.00000,-0.00000,-0.00000,-0.00000,-0.00000,-0.00000,-0.00000,-0.00000,-0.00000,-0.00000,-0.00000,-0.00000,-0.00000,-0.00000,-0.00000,-0.00000,-0.00000,-0.00000,-0.00000,-0.00000,-0.00000,-0.00000,-0.00000,-0.00000,-0.00000,-0.00000,-0.00000,-0.00000,-0.00000,-0.00000,-0.00000,-0.…
,-0.00000,-0.00000,-0.00000,-0.00000,-0.00000,-0.00000,-0.00000,-0.00000,-0.00000,-0.00000,-0.00000,-0.00000,-0.00000,-0.00000,-0.00000,-0.00000,-0.00000,-0.00000,-0.00000,-0.00000,-0.00000,-0.00000,-0.00000,-0.00000,-0.00000,-0.00000,-0.00000,-0.00000,-0.00000,-0.00000,-0.00000,-0.00000,-0.00000,-0.00000,-0.00000,-0.00000,-0.00000,-0.00000,-0.00000,-0.00000,-0.00000,-0.00000,-0.00000,-0.00000,-0…
0,-0.00000,-0.00000,-0.00000,-0.00000,-0.00000,-0.00000,-0.00000,-0.00000,-0.00000,-0.00000,-0.00000,-0.00000,-0.00000,-0.00000,-0.00000,-0.00000,-0.00000,-0.00000,-0.00000,-0.00000,-0.00000,-0.00000,-0.00000,-0.00000,-0.00000,-0.00000,-0.00000,-0.00000,-0.00000,-0.00000,-0.00000,-0.00000,-0.00000,-0.00000,-0.00000,-0.00000,-0.00000,-0.00000,-0.00000,-0.00000,-0.00000,-0.00000,-0.00000,-0.00000,-…
00,-0.00000,-0.00000,-0.00000,-0.00000,-0.00000,-0.00000,-0.00000,-0.00000,-0.00000,-0.00000,-0.00000,-0.00000,-0.00000,-0.00000,-0.00000,-0.00000,-0.00000,-0.00000,-0.00000,-0.00000,-0.00000,-0.00000,-0.00000,-0.00000,-0.00000,-0.00000,-0.00000,-0.00000,-0.00000,-0.00000,-0.00000,-0.00000,-0.00000,-0.00000,-0.00000,-0.00000,-0.00000,-0.00000,-0.00000,-0.00000,-0.00000,-0.00000,-0.00000,-0.00000,…
000,-0.00000,-0.00000,-0.00000,-0.00000,-0.00000,-0.00000,-0.00000,-0.00000,-0.00000,-0.00000,-0.00000,-0.00000,-0.00000,-0.00000,-0.00000,-0.00000,-0.00000,-0.00000,-0.00000,-0.00000,-0.00000,-0.00000,-0.00000,-0.00000,-0.00000,-0.00000,-0.00000,-0.00000,-0.00000,-0.00000,-0.00000,-0.00000,-0.00000,-0.00000,-0.00000,-0.00000,-0.00000,-0.00000,-0.00000,-0.00000,-0.00000,-0.00000,-0.00000,-0.00000…
0,-0.00000,-0.00000,-0.00000,-0.00000,-0.00000,-0.00000,-0.00000,-0.00000,-0.00000,-0.00000,-0.00000,-0.00000,-0.00000,-0.00000,-0.00000,-0.00000,-0.00000,-0.00000,-0.00000,-0.00000,-0.00000,-0.00000,-0.00000,-0.00000,-0.00000,-0.00000,-0.00000,-0.00000,-0.00000,-0.00000,-0.00000,-0.00000,-0.00000,-0.00000,-0.00000,-0.00000,-0.00000,-0.00000,-0.00000,-0.00000,-0.00000,-0.00000,-0.00000,-0.00000,-…
00,-0.00000,-0.00000,-0.00000,-0.00000,-0.00000,-0.00000,-0.00000,-0.00000,-0.00000,-0.00000,-0.00000,-0.00000,-0.00000,-0.00000,-0.00000,-0.00000,-0.00000,-0.00000,-0.00000,-0.00000,-0.00000,-0.00000,-0.00000,-0.00000,-0.00000,-0.00000,-0.00000,-0.00000,-0.00000,-0.00000,-0.00000,-0.00000,-0.00000,-0.00000,-0.00000,-0.00000,-0.00000,-0.00000,-0.00000,-0.00000,-0.00000,-0.00000,-0.00000,-0.00000,…
000,-0.00000,-0.00000,-0.00000,-0.00000,-0.00000,-0.00000,-0.00000,-0.00000,-0.00000,-0.00000,-0.00000,-0.00000,-0.00000,-0.00000,-0.00000,-0.00000,-0.00000,-0.00000,-0.00000,-0.00000,-0.00000,-0.00000,-0.00000,-0.00000,-0.00000,-0.00000,-0.00000,-0.00000,-0.00000,-0.00000,-0.00000,-0.00000,-0.00000,-0.00000,-0.00000,-0.00000,-0.00000,-0.00000,-0.00000,-0.00000,-0.00000,-0.00000,-0.00000,-0.00000…
0000,-0.00000,-0.00000,-0.00000,-0.00000,-0.00000,-0.00000,-0.00000,-0.00000,-0.00000,-0.00000,-0.00000,-0.00000,-0.00000,-0.00000,-0.00000,-0.00000,-0.00000,-0.00000,-0.00000,-0.00000,-0.00000,-0.00000,-0.00000,-0.00000,-0.00000,-0.00000,-0.00000,-0.00000,-0.00000,-0.00000,-0.00000,-0.00000,-0.00000,-0.00000,-0.00000,-0.00000,-0.00000,-0.00000,-0.00000,-0.00000,-0.00000,-0.00000,-0.00000,-0.0000…
00000,-0.00000,-0.00000,-0.00000,-0.00000,-0.00000,-0.00000,-0.00000,-0.00000,-0.00000,-0.00000,-0.00000,-0.00000,-0.00000,-0.00000,-0.00000,-0.00000,-0.00000,-0.00000,-0.00000,-0.00000,-0.00000,-0.00000,-0.00000,-0.00000,-0.00000,-0.00000,-0.00000,-0.00000,-0.00000,-0.00000,-0.00000,-0.00000,-0.00000,-0.00000,-0.00000,-0.00000,-0.00000,-0.00000,-0.00000,-0.00000,-0.00000,-0.00000,-0.00000,-0.000…
.00000,-0.00000,-0.00000,-0.00000,-0.00000,-0.00000,-0.00000,-0.00000,-0.00000,-0.00000,-0.00000,-0.00000,-0.00000,-0.00000,-0.00000,-0.00000,-0.00000,-0.00000,-0.00000,-0.00000,-0.00000,-0.00000,-0.00000,-0.00000,-0.00000,-0.00000,-0.00000,-0.00000,-0.00000,-0.00000,-0.00000,-0.00000,-0.00000,-0.00000,-0.00000,-0.00000,-0.00000,-0.00000,-0.00000,-0.00000,-0.00000,-0.00000,-0.00000,-0.00000,-0.00…
0,-0.00000,-0.00000,-0.00000,-0.00000,-0.00000,-0.00000,-0.00000,-0.00000,-0.00000,-0.00000,-0.00000,-0.00000,-0.00000,-0.00000,-0.00000,-0.00000,-0.00000,-0.00000,-0.00000,-0.00000,-0.00000,-0.00000,-0.00000,-0.00000,-0.00000,-0.00000,-0.00000,-0.00000,-0.00000,-0.00000,-0.00000,-0.00000,-0.00000,-0.00000,-0.00000,-0.00000,-0.00000,-0.00000,-0.00000,-0.00000,-0.00000,-0.00000,-0.00000,-0.00000,-…
00,-0.00000,-0.00000,-0.00000,-0.00000,-0.00000,-0.00000,-0.00000,-0.00000,-0.00000,-0.00000,-0.00000,-0.00000,-0.00000,-0.00000,-0.00000,-0.00000,-0.00000,-0.00000,-0.00000,-0.00000,-0.00000,-0.00000,-0.00000,-0.00000,-0.00000,-0.00000,-0.00000,-0.00000,-0.00000,-0.00000,-0.00000,-0.00000,-0.00000,-0.00000,-0.00000,-0.00000,-0.00000,-0.00000,-0.00000,-0.00000,-0.00000,-0.00000,-0.00000,-0.00000,…
000,-0.00000,-0.00000,-0.00000,-0.00000,-0.00000,-0.00000,-0.00000,-0.00000,-0.00000,-0.00000,-0.00000,-0.00000,-0.00000,-0.00000,-0.00000,-0.00000,-0.00000,-0.00000,-0.00000,-0.00000,-0.00000,-0.00000,-0.00000,-0.00000,-0.00000,-0.00000,-0.00000,-0.00000,-0.00000,-0.00000,-0.00000,-0.00000,-0.00000,-0.00000,-0.00000,-0.00000,-0.00000,-0.00000,-0.00000,-0.00000,-0.00000,-0.00000,-0.00000,-0.00000…
0000,-0.00000,-0.00000,-0.00000,-0.00000,-0.00000,-0.00000,-0.00000,-0.00000,-0.00000,-0.00000,-0.00000,-0.00000,-0.00000,-0.00000,-0.00000,-0.00000,-0.00000,-0.00000,-0.00000,-0.00000,-0.00000,-0.00000,-0.00000,-0.00000,-0.00000,-0.00000,-0.00000,-0.00000,-0.00000,-0.00000,-0.00000,-0.00000,-0.00000,-0.00000,-0.00000,-0.00000,-0.00000,-0.00000,-0.00000,-0.00000,-0.00000,-0.00000,-0.00000,-0.0000…
00000,-0.00000,-0.00000,-0.00000,-0.00000,-0.00000,-0.00000,-0.00000,-0.00000,-0.00000,-0.00000,-0.00000,-0.00000,-0.00000,-0.00000,-0.00000,-0.00000,-0.00000,-0.00000,-0.00000,-0.00000,-0.00000,-0.00000,-0.00000,-0.00000,-0.00000,-0.00000,-0.00000,-0.00000,-0.00000,-0.00000,-0.00000,-0.00000,-0.00000,-0.00000,-0.00000,-0.00000,-0.00000,-0.00000,-0.00000,-0.00000,-0.00000,-0.00000,-0.00000,-0.000…
.00000,-0.00000,-0.00000,-0.00000,-0.00000,-0.00000,-0.00000,-0.00000,-0.00000,-0.00000,-0.00000,-0.00000,-0.00000,-0.00000,-0.00000,-0.00000,-0.00000,-0.00000,-0.00000,-0.00000,-0.00000,-0.00000,-0.00000,-0.00000,-0.00000,-0.00000,-0.00000,-0.00000,-0.00000,-0.00000,-0.00000,-0.00000,-0.00000,-0.00000,-0.00000,-0.00000,-0.00000,-0.00000,-0.00000,-0.00000,-0.00000,-0.00000,-0.00000,-0.00000,-0.00…
0000,-0.00000,-0.00000,-0.00000,-0.00000,-0.00000,-0.00000,-0.00000,-0.00000,-0.00000,-0.00000,-0.00000,-0.00000,-0.00000,-0.00000,-0.00000,-0.00000,-0.00000,-0.00000,-0.00000,-0.00000,-0.00000,-0.00000,-0.00000,-0.00000,-0.00000,-0.00000,-0.00000,-0.00000,-0.00000,-0.00000,-0.00000,-0.00000,-0.00000,-0.00000,-0.00000,-0.00000,-0.00000,-0.00000,-0.00000,-0.00000,-0.00000,-0.00000,-0.00000,-0.0000…
00000,-0.00000,-0.00000,-0.00000,-0.00000,-0.00000,-0.00000,-0.00000,-0.00000,-0.00000,-0.00000,-0.00000,-0.00000,-0.00000,-0.00000,-0.00000,-0.00000,-0.00000,-0.00000,-0.00000,-0.00000,-0.00000,-0.00000,-0.00000,-0.00000,-0.00000,-0.00000,-0.00000,-0.00000,-0.00000,-0.00000,-0.00000,-0.00000,-0.00000,-0.00000,-0.00000,-0.00000,-0.00000,-0.00000,-0.00000,-0.00000,-0.00000,-0.00000,-0.00000,-0.000…
.00000,-0.00000,-0.00000,-0.00000,-0.00000,-0.00000,-0.00000,-0.00000,-0.00000,-0.00000,-0.00000,-0.00000,-0.00000,-0.00000,-0.00000,-0.00000,-0.00000,-0.00000,-0.00000,-0.00000,-0.00000,-0.00000,-0.00000,-0.00000,-0.00000,-0.00000,-0.00000,-0.00000,-0.00000,-0.00000,-0.00000,-0.00000,-0.00000,-0.00000,-0.00000,-0.00000,-0.00000,-0.00000,-0.00000,-0.00000,-0.00000,-0.00000,-0.00000,-0.00000,-0.00…
0.00000,-0.00000,-0.00000,-0.00000,-0.00000,-0.00000,-0.00000,-0.00000,-0.00000,-0.00000,-0.00000,-0.00000,-0.00000,-0.00000,-0.00000,-0.00000,-0.00000,-0.00000,-0.00000,-0.00000,-0.00000,-0.00000,-0.00000,-0.00000,-0.00000,-0.00000,-0.00000,-0.00000,-0.00000,-0.00000,-0.00000,-0.00000,-0.00000,-0.00000,-0.00000,-0.00000,-0.00000,-0.00000,-0.00000,-0.00000,-0.00000,-0.00000,-0.00000,-0.00000,-0.0…
-0.00000,-0.00000,-0.00000,-0.00000,-0.00000,-0.00000,-0.00000,-0.00000,-0.00000,-0.00000,-0.00000,-0.00000,-0.00000,-0.00000,-0.00000,-0.00000,-0.00000,-0.00000,-0.00000,-0.00000,-0.00000,-0.00000,-0.00000,-0.00000,-0.00000,-0.00000,-0.00000,-0.00000,-0.00000,-0.00000,-0.00000,-0.00000,-0.00000,-0.00000,-0.00000,-0.00000,-0.00000,-0.00000,-0.00000,-0.00000,-0.00000,-0.00000,-0.00000,-0.00000,-0.…
,-0.00000,-0.00000,-0.00000,-0.00000,-0.00000,-0.00000,-0.00000,-0.00000,-0.00000,-0.00000,-0.00000,-0.00000,-0.00000,-0.00000,-0.00000,-0.00000,-0.00000,-0.00000,-0.00000,-0.00000,-0.00000,-0.00000,-0.00000,-0.00000,-0.00000,-0.00000,-0.00000,-0.00000,-0.00000,-0.00000,-0.00000,-0.00000,-0.00000,-0.00000,-0.00000,-0.00000,-0.00000,-0.00000,-0.00000,-0.00000,-0.00000,-0.00000,-0.00000,-0.00000,-0…
0000,-0.00000,-0.00000,-0.00000,-0.00000,-0.00000,-0.00000,-0.00000,-0.00000,-0.00000,-0.00000,-0.00000,-0.00000,-0.00000,-0.00000,-0.00000,-0.00000,-0.00000,-0.00000,-0.00000,-0.00000,-0.00000,-0.00000,-0.00000,-0.00000,-0.00000,-0.00000,-0.00000,-0.00000,-0.00000,-0.00000,-0.00000,-0.00000,-0.00000,-0.00000,-0.00000,-0.00000,-0.00000,-0.00000,-0.00000,-0.00000,-0.00000,-0.00000,-0.00000,-0.0000…
00000,-0.00000,-0.00000,-0.00000,-0.00000,-0.00000,-0.00000,-0.00000,-0.00000,-0.00000,-0.00000,-0.00000,-0.00000,-0.00000,-0.00000,-0.00000,-0.00000,-0.00000,-0.00000,-0.00000,-0.00000,-0.00000,-0.00000,-0.00000,-0.00000,-0.00000,-0.00000,-0.00000,-0.00000,-0.00000,-0.00000,-0.00000,-0.00000,-0.00000,-0.00000,-0.00000,-0.00000,-0.00000,-0.00000,-0.00000,-0.00000,-0.00000,-0.00000,-0.00000,-0.000…
.04002,-0.04002,-0.04002,-0.04002,-0.04002,-0.04002,-0.04002,-0.04002,-0.04002,-0.04002,-0.04002,-0.04002,-0.04002,-0.04002,-0.04002,-0.04002,-0.04002,-0.04002,-0.04002,-0.04002,-0.04002,-0.04002,-0.04002,-0.04002,-0.04002,-0.04002,-0.04002,-0.04002,-0.04002,-0.04002,-0.04002,-0.04002,-0.04002,-0.04002,-0.04002,-0.04002,-0.04002,-0.04002,-0.04002,-0.04002,-0.04002,-0.04002,-0.04002,-0.04002,-0.04…
0.00000,-0.00000,-0.00000,-0.00000,-0.00000,-0.00000,-0.00000,-0.00000,-0.00000,-0.00000,-0.00000,-0.00000,-0.00000,-0.00000,-0.00000,-0.00000,-0.00000,-0.00000,-0.00000,-0.00000,-0.00000,-0.00000,-0.00000,-0.00000,-0.00000,-0.00000,-0.00000,-0.00000,-0.00000,-0.00000,-0.00000,-0.00000,-0.00000,-0.00000,-0.00000,-0.00000,-0.00000,-0.00000,-0.00000,-0.00000,-0.00000,-0.00000,-0.00000,-0.00000,-0.0…
-0.00000,-0.00000,-0.00000,-0.00000,-0.00000,-0.00000,-0.00000,-0.00000,-0.00000,-0.00000,-0.00000,-0.00000,-0.00000,-0.00000,-0.00000,-0.00000,-0.00000,-0.00000,-0.00000,-0.00000,-0.00000,-0.00000,-0.00000,-0.00000,-0.00000,-0.00000,-0.00000,-0.00000,-0.00000,-0.00000,-0.00000,-0.00000,-0.00000,-0.00000,-0.00000,-0.00000,-0.00000,-0.00000,-0.00000,-0.00000,-0.00000,-0.00000,-0.00000,-0.00000,-0.…
,0.03997,0.03997,0.03997,0.03997,0.03997,0.03997,0.03997,0.03997,0.03997,0.03997,0.03997,0.03997,0.03997,0.03997,0.03997,0.03997,0.03997,0.03997,0.03997,0.03997,0.03997,0.03997,0.03997,0.03997,0.03997,0.03997,0.03997,0.03997,0.03997,0.03997,0.03997,0.03997,0.03997,0.03997,0.03997,0.03997,0.03997,0.03997,0.03997,0.03997,0.03997,0.03997,0.03997,0.03997,0.03997,0.03997,0.03997,0.03997,0.03997,0.0399…
0,-0.00000,-0.00000,-0.00000,-0.00000,-0.00000,-0.00000,-0.00000,-0.00000,-0.00000,-0.00000,-0.00000,-0.00000,-0.00000,-0.00000,-0.00000,-0.00000,-0.00000,-0.00000,-0.00000,-0.00000,-0.00000,-0.00000,-0.00000,-0.00000,-0.00000,-0.00000,-0.00000,-0.00000,-0.00000,-0.00000,-0.00000,-0.00000,-0.00000,-0.00000,-0.00000,-0.00000,-0.00000,-0.00000,-0.00000,-0.00000,-0.00000,-0.00000,-0.00000,-0.00000,-…
00,-0.00000,-0.00000,-0.00000,-0.00000,-0.00000,-0.00000,-0.00000,-0.00000,-0.00000,-0.00000,-0.00000,-0.00000,-0.00000,-0.00000,-0.00000,-0.00000,-0.00000,-0.00000,-0.00000,-0.00000,-0.00000,-0.00000,-0.00000,-0.00000,-0.00000,-0.00000,-0.00000,-0.00000,-0.00000,-0.00000,-0.00000,-0.00000,-0.00000,-0.00000,-0.00000,-0.00000,-0.00000,-0.00000,-0.00000,-0.00000,-0.00000,-0.00000,-0.00000,-0.00000,…
002,-0.04002,-0.04002,-0.04002,-0.04002,-0.04002,-0.04002,-0.04002,-0.04002,-0.04002,-0.04002,-0.04002,-0.04002,-0.04002,-0.04002,-0.04002,-0.04002,-0.04002,-0.04002,-0.04002,-0.04002,-0.04002,-0.04002,-0.04002,-0.04002,-0.04002,-0.04002,-0.04002,-0.04002,-0.04002,-0.04002,-0.04002,-0.04002,-0.04002,-0.04002,-0.04002,-0.04002,-0.04002,-0.04002,-0.04002,-0.04002,-0.04002,-0.04002,-0.04002,-0.04002…
0000,-0.00000,-0.00000,-0.00000,-0.00000,-0.00000,-0.00000,-0.00000,-0.00000,-0.00000,-0.00000,-0.00000,-0.00000,-0.00000,-0.00000,-0.00000,-0.00000,-0.00000,-0.00000,-0.00000,-0.00000,-0.00000,-0.00000,-0.00000,-0.00000,-0.00000,-0.00000,-0.00000,-0.00000,-0.00000,-0.00000,-0.00000,-0.00000,-0.00000,-0.00000,-0.00000,-0.00000,-0.00000,-0.00000,-0.00000,-0.00000,-0.00000,-0.00000,-0.00000,-0.0000…
00000,-0.00000,-0.00000,-0.00000,-0.00000,-0.00000,-0.00000,-0.00000,-0.00000,-0.00000,-0.00000,-0.00000,-0.00000,-0.00000,-0.00000,-0.00000,-0.00000,-0.00000,-0.00000,-0.00000,-0.00000,-0.00000,-0.00000,-0.00000,-0.00000,-0.00000,-0.00000,-0.00000,-0.00000,-0.00000,-0.00000,-0.00000,-0.00000,-0.00000,-0.00000,-0.00000,-0.00000,-0.00000,-0.00000,-0.00000,-0.00000,-0.00000,-0.00000,-0.00000,-0.000…
.03997,0.03997,0.03997,0.03997,0.03997,0.03997,0.03997,0.03997,0.03997,0.03997,0.03997,0.03997,0.03997,0.03997,0.03997,0.03997,0.03997,0.03997,0.03997,0.03997,0.03997,0.03997,0.03997,0.03997,0.03997,0.03997,0.03997,0.03997,0.03997,0.03997,0.03997,0.03997,0.03997,0.03997,0.03997,0.03997,0.03997,0.03997,0.03997,0.03997,0.03997,0.03997,0.03997,0.03997,0.03997,0.03997,0.03997,0.03997,0.03997,0.03997,…
0000,-0.00000,-0.00000,-0.00000,-0.00000,-0.00000,-0.00000,-0.00000,-0.00000,-0.00000,-0.00000,-0.00000,-0.00000,-0.00000,-0.00000,-0.00000,-0.00000,-0.00000,-0.00000,-0.00000,-0.00000,-0.00000,-0.00000,-0.00000,-0.00000,-0.00000,-0.00000,-0.00000,-0.00000,-0.00000,-0.00000,-0.00000,-0.00000,-0.00000,-0.00000,-0.00000,-0.00000,-0.00000,-0.00000,-0.00000,-0.00000,-0.00000,-0.00000,-0.00000,-0.0000…
00000,-0.00000,-0.00000,-0.00000,-0.00000,-0.00000,-0.00000,-0.00000,-0.00000,-0.00000,-0.00000,-0.00000,-0.00000,-0.00000,-0.00000,-0.00000,-0.00000,-0.00000,-0.00000,-0.00000,-0.00000,-0.00000,-0.00000,-0.00000,-0.00000,-0.00000,-0.00000,-0.00000,-0.00000,-0.00000,-0.00000,-0.00000,-0.00000,-0.00000,-0.00000,-0.00000,-0.00000,-0.00000,-0.00000,-0.00000,-0.00000,-0.00000,-0.00000,-0.00000,-0.000…
.04002,-0.04002,-0.04002,-0.04002,-0.04002,-0.04002,-0.04002,-0.04002,-0.04002,-0.04002,-0.04002,-0.04002,-0.04002,-0.04002,-0.04002,-0.04002,-0.04002,-0.04002,-0.04002,-0.04002,-0.04002,-0.04002,-0.04002,-0.04002,-0.04002,-0.04002,-0.04002,-0.04002,-0.04002,-0.04002,-0.04002,-0.04002,-0.04002,-0.04002,-0.04002,-0.04002,-0.04002,-0.04002,-0.04002,-0.04002,-0.04002,-0.04002,-0.04002,-0.04002,-0.04…
0.00000,-0.00000,-0.00000,-0.00000,-0.00000,-0.00000,-0.00000,-0.00000,-0.00000,-0.00000,-0.00000,-0.00000,-0.00000,-0.00000,-0.00000,-0.00000,-0.00000,-0.00000,-0.00000,-0.00000,-0.00000,-0.00000,-0.00000,-0.00000,-0.00000,-0.00000,-0.00000,-0.00000,-0.00000,-0.00000,-0.00000,-0.00000,-0.00000,-0.00000,-0.00000,-0.00000,-0.00000,-0.00000,-0.00000,-0.00000,-0.00000,-0.00000,-0.00000,-0.00000,-0.0…
-0.00000,-0.00000,-0.00000,-0.00000,-0.00000,-0.00000,-0.00000,-0.00000,-0.00000,-0.00000,-0.00000,-0.00000,-0.00000,-0.00000,-0.00000,-0.00000,-0.00000,-0.00000,-0.00000,-0.00000,-0.00000,-0.00000,-0.00000,-0.00000,-0.00000,-0.00000,-0.00000,-0.00000,-0.00000,-0.00000,-0.00000,-0.00000,-0.00000,-0.00000,-0.00000,-0.00000,-0.00000,-0.00000,-0.00000,-0.00000,-0.00000,-0.00000,-0.00000,-0.00000,-0.…
000,-0.00000,-0.00000,-0.00000,-0.00000,-0.00000,-0.00000,-0.00000,-0.00000,-0.00000,-0.00000,-0.00000,-0.00000,-0.00000,-0.00000,-0.00000,-0.00000,-0.00000,-0.00000,-0.00000,-0.00000,-0.00000,-0.00000,-0.00000,-0.00000,-0.00000,-0.00000,-0.00000,-0.00000,-0.00000,-0.00000,-0.00000,-0.00000,-0.00000,-0.00000,-0.00000,-0.00000,-0.00000,-0.00000,-0.00000,-0.00000,-0.00000,-0.00000,-0.00000,-0.00000…
0000,-0.00000,-0.00000,-0.00000,-0.00000,-0.00000,-0.00000,-0.00000,-0.00000,-0.00000,-0.00000,-0.00000,-0.00000,-0.00000,-0.00000,-0.00000,-0.00000,-0.00000,-0.00000,-0.00000,-0.00000,-0.00000,-0.00000,-0.00000,-0.00000,-0.00000,-0.00000,-0.00000,-0.00000,-0.00000,-0.00000,-0.00000,-0.00000,-0.00000,-0.00000,-0.00000,-0.00000,-0.00000,-0.00000,-0.00000,-0.00000,-0.00000,-0.00000,-0.00000,-0.0000…
00000,-0.00000,-0.00000,-0.00000,-0.00000,-0.00000,-0.00000,-0.00000,-0.00000,-0.00000,-0.00000,-0.00000,-0.00000,-0.00000,-0.00000,-0.00000,-0.00000,-0.00000,-0.00000,-0.00000,-0.00000,-0.00000,-0.00000,-0.00000,-0.00000,-0.00000,-0.00000,-0.00000,-0.00000,-0.00000,-0.00000,-0.00000,-0.00000,-0.00000,-0.00000,-0.00000,-0.00000,-0.00000,-0.00000,-0.00000,-0.00000,-0.00000,-0.00000,-0.00000,-0.000…
.00000,-0.00000,-0.00000,-0.00000,-0.00000,-0.00000,-0.00000,-0.00000,-0.00000,-0.00000,-0.00000,-0.00000,-0.00000,-0.00000,-0.00000,-0.00000,-0.00000,-0.00000,-0.00000,-0.00000,-0.00000,-0.00000,-0.00000,-0.00000,-0.00000,-0.00000,-0.00000,-0.00000,-0.00000,-0.00000,-0.00000,-0.00000,-0.00000,-0.00000,-0.00000,-0.00000,-0.00000,-0.00000,-0.00000,-0.00000,-0.00000,-0.00000,-0.00000,-0.00000,-0.00…
0.00000,-0.00000,-0.00000,-0.00000,-0.00000,-0.00000,-0.00000,-0.00000,-0.00000,-0.00000,-0.00000,-0.00000,-0.00000,-0.00000,-0.00000,-0.00000,-0.00000,-0.00000,-0.00000,-0.00000,-0.00000,-0.00000,-0.00000,-0.00000,-0.00000,-0.00000,-0.00000,-0.00000,-0.00000,-0.00000,-0.00000,-0.00000,-0.00000,-0.00000,-0.00000,-0.00000,-0.00000,-0.00000,-0.00000,-0.00000,-0.00000,-0.00000,-0.00000,-0.00000,-0.0…
-0.00000,-0.00000,-0.00000,-0.00000,-0.00000,-0.00000,-0.00000,-0.00000,-0.00000,-0.00000,-0.00000,-0.00000,-0.00000,-0.00000,-0.00000,-0.00000,-0.00000,-0.00000,-0.00000,-0.00000,-0.00000,-0.00000,-0.00000,-0.00000,-0.00000,-0.00000,-0.00000,-0.00000,-0.00000,-0.00000,-0.00000,-0.00000,-0.00000,-0.00000,-0.00000,-0.00000,-0.00000,-0.00000,-0.00000,-0.00000,-0.00000,-0.00000,-0.00000,-0.00000,-0.…
-0.00000,-0.00000,-0.00000,-0.00000,-0.00000,-0.00000,-0.00000,-0.00000,-0.00000,-0.00000,-0.00000,-0.00000,-0.00000,-0.00000,-0.00000,-0.00000,-0.00000,-0.00000,-0.00000,-0.00000,-0.00000,-0.00000,-0.00000,-0.00000,-0.00000,-0.00000,-0.00000,-0.00000,-0.00000,-0.00000,-0.00000,-0.00000,-0.00000,-0.00000,-0.00000,-0.00000,-0.00000,-0.00000,-0.00000,-0.00000,-0.00000,-0.00000,-0.00000,-0.00000,-0.…
,-0.00000,-0.00000,-0.00000,-0.00000,-0.00000,-0.00000,-0.00000,-0.00000,-0.00000,-0.00000,-0.00000,-0.00000,-0.00000,-0.00000,-0.00000,-0.00000,-0.00000,-0.00000,-0.00000,-0.00000,-0.00000,-0.00000,-0.00000,-0.00000,-0.00000,-0.00000,-0.00000,-0.00000,-0.00000,-0.00000,-0.00000,-0.00000,-0.00000,-0.00000,-0.00000,-0.00000,-0.00000,-0.00000,-0.00000,-0.00000,-0.00000,-0.00000,-0.00000,-0.00000,-0…
0,-0.00000,-0.00000,-0.00000,-0.00000,-0.00000,-0.00000,-0.00000,-0.00000,-0.00000,-0.00000,-0.00000,-0.00000,-0.00000,-0.00000,-0.00000,-0.00000,-0.00000,-0.00000,-0.00000,-0.00000,-0.00000,-0.00000,-0.00000,-0.00000,-0.00000,-0.00000,-0.00000,-0.00000,-0.00000,-0.00000,-0.00000,-0.00000,-0.00000,-0.00000,-0.00000,-0.00000,-0.00000,-0.00000,-0.00000,-0.00000,-0.00000,-0.00000,-0.00000,-0.00000,-…
00,-0.00000,-0.00000,-0.00000,-0.00000,-0.00000,-0.00000,-0.00000,-0.00000,-0.00000,-0.00000,-0.00000,-0.00000,-0.00000,-0.00000,-0.00000,-0.00000,-0.00000,-0.00000,-0.00000,-0.00000,-0.00000,-0.00000,-0.00000,-0.00000,-0.00000,-0.00000,-0.00000,-0.00000,-0.00000,-0.00000,-0.00000,-0.00000,-0.00000,-0.00000,-0.00000,-0.00000,-0.00000,-0.00000,-0.00000,-0.00000,-0.00000,-0.00000,-0.00000,-0.00000,…
000,-0.00000,-0.00000,-0.00000,-0.00000,-0.00000,-0.00000,-0.00000,-0.00000,-0.00000,-0.00000,-0.00000,-0.00000,-0.00000,-0.00000,-0.00000,-0.00000,-0.00000,-0.00000,-0.00000,-0.00000,-0.00000,-0.00000,-0.00000,-0.00000,-0.00000,-0.00000,-0.00000,-0.00000,-0.00000,-0.00000,-0.00000,-0.00000,-0.00000,-0.00000,-0.00000,-0.00000,-0.00000,-0.00000,-0.00000,-0.00000,-0.00000,-0.00000,-0.00000,-0.00000…
0000,-0.00000,-0.00000,-0.00000,-0.00000,-0.00000,-0.00000,-0.00000,-0.00000,-0.00000,-0.00000,-0.00000,-0.00000,-0.00000,-0.00000,-0.00000,-0.00000,-0.00000,-0.00000,-0.00000,-0.00000,-0.00000,-0.00000,-0.00000,-0.00000,-0.00000,-0.00000,-0.00000,-0.00000,-0.00000,-0.00000,-0.00000,-0.00000,-0.00000,-0.00000,-0.00000,-0.00000,-0.00000,-0.00000,-0.00000,-0.00000,-0.00000,-0.00000,-0.00000,-0.0000…
0000,-0.00000,-0.00000,-0.00000,-0.00000,-0.00000,-0.00000,-0.00000,-0.00000,-0.00000,-0.00000,-0.00000,-0.00000,-0.00000,-0.00000,-0.00000,-0.00000,-0.00000,-0.00000,-0.00000,-0.00000,-0.00000,-0.00000,-0.00000,-0.00000,-0.00000,-0.00000,-0.00000,-0.00000,-0.00000,-0.00000,-0.00000,-0.00000,-0.00000,-0.00000,-0.00000,-0.00000,-0.00000,-0.00000,-0.00000,-0.00000,-0.00000,-0.00000,-0.00000,-0.0000…
00000,-0.00000,-0.00000,-0.00000,-0.00000,-0.00000,-0.00000,-0.00000,-0.00000,-0.00000,-0.00000,-0.00000,-0.00000,-0.00000,-0.00000,-0.00000,-0.00000,-0.00000,-0.00000,-0.00000,-0.00000,-0.00000,-0.00000,-0.00000,-0.00000,-0.00000,-0.00000,-0.00000,-0.00000,-0.00000,-0.00000,-0.00000,-0.00000,-0.00000,-0.00000,-0.00000,-0.00000,-0.00000,-0.00000,-0.00000,-0.00000,-0.00000,-0.00000,-0.00000,-0.000…
.00000,-0.00000,-0.00000,-0.00000,-0.00000,-0.00000,-0.00000,-0.00000,-0.00000,-0.00000,-0.00000,-0.00000,-0.00000,-0.00000,-0.00000,-0.00000,-0.00000,-0.00000,-0.00000,-0.00000,-0.00000,-0.00000,-0.00000,-0.00000,-0.00000,-0.00000,-0.00000,-0.00000,-0.00000,-0.00000,-0.00000,-0.00000,-0.00000,-0.00000,-0.00000,-0.00000,-0.00000,-0.00000,-0.00000,-0.00000,-0.00000,-0.00000,-0.00000,-0.00000,-0.00…
0.00000,-0.00000,-0.00000,-0.00000,-0.00000,-0.00000,-0.00000,-0.00000,-0.00000,-0.00000,-0.00000,-0.00000,-0.00000,-0.00000,-0.00000,-0.00000,-0.00000,-0.00000,-0.00000,-0.00000,-0.00000,-0.00000,-0.00000,-0.00000,-0.00000,-0.00000,-0.00000,-0.00000,-0.00000,-0.00000,-0.00000,-0.00000,-0.00000,-0.00000,-0.00000,-0.00000,-0.00000,-0.00000,-0.00000,-0.00000,-0.00000,-0.00000,-0.00000,-0.00000,-0.0…
-0.00000,-0.00000,-0.00000,-0.00000,-0.00000,-0.00000,-0.00000,-0.00000,-0.00000,-0.00000,-0.00000,-0.00000,-0.00000,-0.00000,-0.00000,-0.00000,-0.00000,-0.00000,-0.00000,-0.00000,-0.00000,-0.00000,-0.00000,-0.00000,-0.00000,-0.00000,-0.00000,-0.00000,-0.00000,-0.00000,-0.00000,-0.00000,-0.00000,-0.00000,-0.00000,-0.00000,-0.00000,-0.00000,-0.00000,-0.00000,-0.00000,-0.00000,-0.00000,-0.00000,-0.…
,-0.00000,-0.00000,-0.00000,-0.00000,-0.00000,-0.00000,-0.00000,-0.00000,-0.00000,-0.00000,-0.00000,-0.00000,-0.00000,-0.00000,-0.00000,-0.00000,-0.00000,-0.00000,-0.00000,-0.00000,-0.00000,-0.00000,-0.00000,-0.00000,-0.00000,-0.00000,-0.00000,-0.00000,-0.00000,-0.00000,-0.00000,-0.00000,-0.00000,-0.00000,-0.00000,-0.00000,-0.00000,-0.00000,-0.00000,-0.00000,-0.00000,-0.00000,-0.00000,-0.00000,-0…
0.00000,-0.00000,-0.00000,-0.00000,-0.00000,-0.00000,-0.00000,-0.00000,-0.00000,-0.00000,-0.00000,-0.00000,-0.00000,-0.00000,-0.00000,-0.00000,-0.00000,-0.00000,-0.00000,-0.00000,-0.00000,-0.00000,-0.00000,-0.00000,-0.00000,-0.00000,-0.00000,-0.00000,-0.00000,-0.00000,-0.00000,-0.00000,-0.00000,-0.00000,-0.00000,-0.00000,-0.00000,-0.00000,-0.00000,-0.00000,-0.00000,-0.00000,-0.00000,-0.00000,-0.0…
-0.00000,-0.00000,-0.00000,-0.00000,-0.00000,-0.00000,-0.00000,-0.00000,-0.00000,-0.00000,-0.00000,-0.00000,-0.00000,-0.00000,-0.00000,-0.00000,-0.00000,-0.00000,-0.00000,-0.00000,-0.00000,-0.00000,-0.00000,-0.00000,-0.00000,-0.00000,-0.00000,-0.00000,-0.00000,-0.00000,-0.00000,-0.00000,-0.00000,-0.00000,-0.00000,-0.00000,-0.00000,-0.00000,-0.00000,-0.00000,-0.00000,-0.00000,-0.00000,-0.00000,-0.…
,-0.00000,-0.00000,-0.00000,-0.00000,-0.00000,-0.00000,-0.00000,-0.00000,-0.00000,-0.00000,-0.00000,-0.00000,-0.00000,-0.00000,-0.00000,-0.00000,-0.00000,-0.00000,-0.00000,-0.00000,-0.00000,-0.00000,-0.00000,-0.00000,-0.00000,-0.00000,-0.00000,-0.00000,-0.00000,-0.00000,-0.00000,-0.00000,-0.00000,-0.00000,-0.00000,-0.00000,-0.00000,-0.00000,-0.00000,-0.00000,-0.00000,-0.00000,-0.00000,-0.00000,-0…
0,-0.00000,-0.00000,-0.00000,-0.00000,-0.00000,-0.00000,-0.00000,-0.00000,-0.00000,-0.00000,-0.00000,-0.00000,-0.00000,-0.00000,-0.00000,-0.00000,-0.00000,-0.00000,-0.00000,-0.00000,-0.00000,-0.00000,-0.00000,-0.00000,-0.00000,-0.00000,-0.00000,-0.00000,-0.00000,-0.00000,-0.00000,-0.00000,-0.00000,-0.00000,-0.00000,-0.00000,-0.00000,-0.00000,-0.00000,-0.00000,-0.00000,-0.00000,-0.00000,-0.00000,-…
00,-0.00000,-0.00000,-0.00000,-0.00000,-0.00000,-0.00000,-0.00000,-0.00000,-0.00000,-0.00000,-0.00000,-0.00000,-0.00000,-0.00000,-0.00000,-0.00000,-0.00000,-0.00000,-0.00000,-0.00000,-0.00000,-0.00000,-0.00000,-0.00000,-0.00000,-0.00000,-0.00000,-0.00000,-0.00000,-0.00000,-0.00000,-0.00000,-0.00000,-0.00000,-0.00000,-0.00000,-0.00000,-0.00000,-0.00000,-0.00000,-0.00000,-0.00000,-0.00000,-0.00000,…
000,-0.00000,-0.00000,-0.00000,-0.00000,-0.00000,-0.00000,-0.00000,-0.00000,-0.00000,-0.00000,-0.00000,-0.00000,-0.00000,-0.00000,-0.00000,-0.00000,-0.00000,-0.00000,-0.00000,-0.00000,-0.00000,-0.00000,-0.00000,-0.00000,-0.00000,-0.00000,-0.00000,-0.00000,-0.00000,-0.00000,-0.00000,-0.00000,-0.00000,-0.00000,-0.00000,-0.00000,-0.00000,-0.00000,-0.00000,-0.00000,-0.00000,-0.00000,-0.00000,-0.00000…
0,-0.00000,-0.00000,-0.00000,-0.00000,-0.00000,-0.00000,-0.00000,-0.00000,-0.00000,-0.00000,-0.00000,-0.00000,-0.00000,-0.00000,-0.00000,-0.00000,-0.00000,-0.00000,-0.00000,-0.00000,-0.00000,-0.00000,-0.00000,-0.00000,-0.00000,-0.00000,-0.00000,-0.00000,-0.00000,-0.00000,-0.00000,-0.00000,-0.00000,-0.00000,-0.00000,-0.00000,-0.00000,-0.00000,-0.00000,-0.00000,-0.00000,-0.00000,-0.00000,-0.00000,-…
00,-0.00000,-0.00000,-0.00000,-0.00000,-0.00000,-0.00000,-0.00000,-0.00000,-0.00000,-0.00000,-0.00000,-0.00000,-0.00000,-0.00000,-0.00000,-0.00000,-0.00000,-0.00000,-0.00000,-0.00000,-0.00000,-0.00000,-0.00000,-0.00000,-0.00000,-0.00000,-0.00000,-0.00000,-0.00000,-0.00000,-0.00000,-0.00000,-0.00000,-0.00000,-0.00000,-0.00000,-0.00000,-0.00000,-0.00000,-0.00000,-0.00000,-0.00000,-0.00000,-0.00000,…
000,-0.00000,-0.00000,-0.00000,-0.00000,-0.00000,-0.00000,-0.00000,-0.00000,-0.00000,-0.00000,-0.00000,-0.00000,-0.00000,-0.00000,-0.00000,-0.00000,-0.00000,-0.00000,-0.00000,-0.00000,-0.00000,-0.00000,-0.00000,-0.00000,-0.00000,-0.00000,-0.00000,-0.00000,-0.00000,-0.00000,-0.00000,-0.00000,-0.00000,-0.00000,-0.00000,-0.00000,-0.00000,-0.00000,-0.00000,-0.00000,-0.00000,-0.00000,-0.00000,-0.00000…
0000,-0.00000,-0.00000,-0.00000,-0.00000,-0.00000,-0.00000,-0.00000,-0.00000,-0.00000,-0.00000,-0.00000,-0.00000,-0.00000,-0.00000,-0.00000,-0.00000,-0.00000,-0.00000,-0.00000,-0.00000,-0.00000,-0.00000,-0.00000,-0.00000,-0.00000,-0.00000,-0.00000,-0.00000,-0.00000,-0.00000,-0.00000,-0.00000,-0.00000,-0.00000,-0.00000,-0.00000,-0.00000,-0.00000,-0.00000,-0.00000,-0.00000,-0.00000,-0.00000,-0.0000…
00000,-0.00000,-0.00000,-0.00000,-0.00000,-0.00000,-0.00000,-0.00000,-0.00000,-0.00000,-0.00000,-0.00000,-0.00000,-0.00000,-0.00000,-0.00000,-0.00000,-0.00000,-0.00000,-0.00000,-0.00000,-0.00000,-0.00000,-0.00000,-0.00000,-0.00000,-0.00000,-0.00000,-0.00000,-0.00000,-0.00000,-0.00000,-0.00000,-0.00000,-0.00000,-0.00000,-0.00000,-0.00000,-0.00000,-0.00000,-0.00000,-0.00000,-0.00000,-0.00000,-0.000…
.00000,-0.00000,-0.00000,-0.00000,-0.00000,-0.00000,-0.00000,-0.00000,-0.00000,-0.00000,-0.00000,-0.00000,-0.00000,-0.00000,-0.00000,-0.00000,-0.00000,-0.00000,-0.00000,-0.00000,-0.00000,-0.00000,-0.00000,-0.00000,-0.00000,-0.00000,-0.00000,-0.00000,-0.00000,-0.00000,-0.00000,-0.00000,-0.00000,-0.00000,-0.00000,-0.00000,-0.00000,-0.00000,-0.00000,-0.00000,-0.00000,-0.00000,-0.00000,-0.00000,-0.00…
,-0.00000,-0.00000,-0.00000,-0.00000,-0.00000,-0.00000,-0.00000,-0.00000,-0.00000,-0.00000,-0.00000,-0.00000,-0.00000,-0.00000,-0.00000,-0.00000,-0.00000,-0.00000,-0.00000,-0.00000,-0.00000,-0.00000,-0.00000,-0.00000,-0.00000,-0.00000,-0.00000,-0.00000,-0.00000,-0.00000,-0.00000,-0.00000,-0.00000,-0.00000,-0.00000,-0.00000,-0.00000,-0.00000,-0.00000,-0.00000,-0.00000,-0.00000,-0.00000,-0.00000,-0…
0,-0.00000,-0.00000,-0.00000,-0.00000,-0.00000,-0.00000,-0.00000,-0.00000,-0.00000,-0.00000,-0.00000,-0.00000,-0.00000,-0.00000,-0.00000,-0.00000,-0.00000,-0.00000,-0.00000,-0.00000,-0.00000,-0.00000,-0.00000,-0.00000,-0.00000,-0.00000,-0.00000,-0.00000,-0.00000,-0.00000,-0.00000,-0.00000,-0.00000,-0.00000,-0.00000,-0.00000,-0.00000,-0.00000,-0.00000,-0.00000,-0.00000,-0.00000,-0.00000,-0.00000,-…
00,-0.00000,-0.00000,-0.00000,-0.00000,-0.00000,-0.00000,-0.00000,-0.00000,-0.00000,-0.00000,-0.00000,-0.00000,-0.00000,-0.00000,-0.00000,-0.00000,-0.00000,-0.00000,-0.00000,-0.00000,-0.00000,-0.00000,-0.00000,-0.00000,-0.00000,-0.00000,-0.00000,-0.00000,-0.00000,-0.00000,-0.00000,-0.00000,-0.00000,-0.00000,-0.00000,-0.00000,-0.00000,-0.00000,-0.00000,-0.00000,-0.00000,-0.00000,-0.00000,-0.00000,…
000,-0.00000,-0.00000,-0.00000,-0.00000,-0.00000,-0.00000,-0.00000,-0.00000,-0.00000,-0.00000,-0.00000,-0.00000,-0.00000,-0.00000,-0.00000,-0.00000,-0.00000,-0.00000,-0.00000,-0.00000,-0.00000,-0.00000,-0.00000,-0.00000,-0.00000,-0.00000,-0.00000,-0.00000,-0.00000,-0.00000,-0.00000,-0.00000,-0.00000,-0.00000,-0.00000,-0.00000,-0.00000,-0.00000,-0.00000,-0.00000,-0.00000,-0.00000,-0.00000,-0.00000…
0000,-0.00000,-0.00000,-0.00000,-0.00000,-0.00000,-0.00000,-0.00000,-0.00000,-0.00000,-0.00000,-0.00000,-0.00000,-0.00000,-0.00000,-0.00000,-0.00000,-0.00000,-0.00000,-0.00000,-0.00000,-0.00000,-0.00000,-0.00000,-0.00000,-0.00000,-0.00000,-0.00000,-0.00000,-0.00000,-0.00000,-0.00000,-0.00000,-0.00000,-0.00000,-0.00000,-0.00000,-0.00000,-0.00000,-0.00000,-0.00000,-0.00000,-0.00000,-0.00000,-0.0000…
00000,-0.00000,-0.00000,-0.00000,-0.00000,-0.00000,-0.00000,-0.00000,-0.00000,-0.00000,-0.00000,-0.00000,-0.00000,-0.00000,-0.00000,-0.00000,-0.00000,-0.00000,-0.00000,-0.00000,-0.00000,-0.00000,-0.00000,-0.00000,-0.00000,-0.00000,-0.00000,-0.00000,-0.00000,-0.00000,-0.00000,-0.00000,-0.00000,-0.00000,-0.00000,-0.00000,-0.00000,-0.00000,-0.00000,-0.00000,-0.00000,-0.00000,-0.00000,-0.00000,-0.000…
0.00000,-0.00000,-0.00000,-0.00000,-0.00000,-0.00000,-0.00000,-0.00000,-0.00000,-0.00000,-0.00000,-0.00000,-0.00000,-0.00000,-0.00000,-0.00000,-0.00000,-0.00000,-0.00000,-0.00000,-0.00000,-0.00000,-0.00000,-0.00000,-0.00000,-0.00000,-0.00000,-0.00000,-0.00000,-0.00000,-0.00000,-0.00000,-0.00000,-0.00000,-0.00000,-0.00000,-0.00000,-0.00000,-0.00000,-0.00000,-0.00000,-0.00000,-0.00000,-0.00000,-0.0…
-0.00000,-0.00000,-0.00000,-0.00000,-0.00000,-0.00000,-0.00000,-0.00000,-0.00000,-0.00000,-0.00000,-0.00000,-0.00000,-0.00000,-0.00000,-0.00000,-0.00000,-0.00000,-0.00000,-0.00000,-0.00000,-0.00000,-0.00000,-0.00000,-0.00000,-0.00000,-0.00000,-0.00000,-0.00000,-0.00000,-0.00000,-0.00000,-0.00000,-0.00000,-0.00000,-0.00000,-0.00000,-0.00000,-0.00000,-0.00000,-0.00000,-0.00000,-0.00000,-0.00000,-0.…
,-0.00000,-0.00000,-0.00000,-0.00000,-0.00000,-0.00000,-0.00000,-0.00000,-0.00000,-0.00000,-0.00000,-0.00000,-0.00000,-0.00000,-0.00000,-0.00000,-0.00000,-0.00000,-0.00000,-0.00000,-0.00000,-0.00000,-0.00000,-0.00000,-0.00000,-0.00000,-0.00000,-0.00000,-0.00000,-0.00000,-0.00000,-0.00000,-0.00000,-0.00000,-0.00000,-0.00000,-0.00000,-0.00000,-0.00000,-0.00000,-0.00000,-0.00000,-0.00000,-0.00000,-0…
0,-0.00000,-0.00000,-0.00000,-0.00000,-0.00000,-0.00000,-0.00000,-0.00000,-0.00000,-0.00000,-0.00000,-0.00000,-0.00000,-0.00000,-0.00000,-0.00000,-0.00000,-0.00000,-0.00000,-0.00000,-0.00000,-0.00000,-0.00000,-0.00000,-0.00000,-0.00000,-0.00000,-0.00000,-0.00000,-0.00000,-0.00000,-0.00000,-0.00000,-0.00000,-0.00000,-0.00000,-0.00000,-0.00000,-0.00000,-0.00000,-0.00000,-0.00000,-0.00000,-0.00000,-…
00,-0.00000,-0.00000,-0.00000,-0.00000,-0.00000,-0.00000,-0.00000,-0.00000,-0.00000,-0.00000,-0.00000,-0.00000,-0.00000,-0.00000,-0.00000,-0.00000,-0.00000,-0.00000,-0.00000,-0.00000,-0.00000,-0.00000,-0.00000,-0.00000,-0.00000,-0.00000,-0.00000,-0.00000,-0.00000,-0.00000,-0.00000,-0.00000,-0.00000,-0.00000,-0.00000,-0.00000,-0.00000,-0.00000,-0.00000,-0.00000,-0.00000,-0.00000,-0.00000,-0.00000,…
000,-0.00000,-0.00000,-0.00000,-0.00000,-0.00000,-0.00000,-0.00000,-0.00000,-0.00000,-0.00000,-0.00000,-0.00000,-0.00000,-0.00000,-0.00000,-0.00000,-0.00000,-0.00000,-0.00000,-0.00000,-0.00000,-0.00000,-0.00000,-0.00000,-0.00000,-0.00000,-0.00000,-0.00000,-0.00000,-0.00000,-0.00000,-0.00000,-0.00000,-0.00000,-0.00000,-0.00000,-0.00000,-0.00000,-0.00000,-0.00000,-0.00000,-0.00000,-0.00000,-0.00000…
0000,-0.00000,-0.00000,-0.00000,-0.00000,-0.00000,-0.00000,-0.00000,-0.00000,-0.00000,-0.00000,-0.00000,-0.00000,-0.00000,-0.00000,-0.00000,-0.00000,-0.00000,-0.00000,-0.00000,-0.00000,-0.00000,-0.00000,-0.00000,-0.00000,-0.00000,-0.00000,-0.00000,-0.00000,-0.00000,-0.00000,-0.00000,-0.00000,-0.00000,-0.00000,-0.00000,-0.00000,-0.00000,-0.00000,-0.00000,-0.00000,-0.00000,-0.00000,-0.00000,-0.0000…
00000,-0.00000,-0.00000,-0.00000,-0.00000,-0.00000,-0.00000,-0.00000,-0.00000,-0.00000,-0.00000,-0.00000,-0.00000,-0.00000,-0.00000,-0.00000,-0.00000,-0.00000,-0.00000,-0.00000,-0.00000,-0.00000,-0.00000,-0.00000,-0.00000,-0.00000,-0.00000,-0.00000,-0.00000,-0.00000,-0.00000,-0.00000,-0.00000,-0.00000,-0.00000,-0.00000,-0.00000,-0.00000,-0.00000,-0.00000,-0.00000,-0.00000,-0.00000,-0.00000,-0.000…
.00000,-0.00000,-0.00000,-0.00000,-0.00000,-0.00000,-0.00000,-0.00000,-0.00000,-0.00000,-0.00000,-0.00000,-0.00000,-0.00000,-0.00000,-0.00000,-0.00000,-0.00000,-0.00000,-0.00000,-0.00000,-0.00000,-0.00000,-0.00000,-0.00000,-0.00000,-0.00000,-0.00000,-0.00000,-0.00000,-0.00000,-0.00000,-0.00000,-0.00000,-0.00000,-0.00000,-0.00000,-0.00000,-0.00000,-0.00000,-0.00000,-0.00000,-0.00000,-0.00000,-0.00…
0.00000,-0.00000,-0.00000,-0.00000,-0.00000,-0.00000,-0.00000,-0.00000,-0.00000,-0.00000,-0.00000,-0.00000,-0.00000,-0.00000,-0.00000,-0.00000,-0.00000,-0.00000,-0.00000,-0.00000,-0.00000,-0.00000,-0.00000,-0.00000,-0.00000,-0.00000,-0.00000,-0.00000,-0.00000,-0.00000,-0.00000,-0.00000,-0.00000,-0.00000,-0.00000,-0.00000,-0.00000,-0.00000,-0.00000,-0.00000,-0.00000,-0.00000,-0.00000,-0.00000,-0.0…
-0.00000,-0.00000,-0.00000,-0.00000,-0.00000,-0.00000,-0.00000,-0.00000,-0.00000,-0.00000,-0.00000,-0.00000,-0.00000,-0.00000,-0.00000,-0.00000,-0.00000,-0.00000,-0.00000,-0.00000,-0.00000,-0.00000,-0.00000,-0.00000,-0.00000,-0.00000,-0.00000,-0.00000,-0.00000,-0.00000,-0.00000,-0.00000,-0.00000,-0.00000,-0.00000,-0.00000,-0.00000,-0.00000,-0.00000,-0.00000,-0.00000,-0.00000,-0.00000,-0.00000,-0.…
,-0.00000,-0.00000,-0.00000,-0.00000,-0.00000,-0.00000,-0.00000,-0.00000,-0.00000,-0.00000,-0.00000,-0.00000,-0.00000,-0.00000,-0.00000,-0.00000,-0.00000,-0.00000,-0.00000,-0.00000,-0.00000,-0.00000,-0.00000,-0.00000,-0.00000,-0.00000,-0.00000,-0.00000,-0.00000,-0.00000,-0.00000,-0.00000,-0.00000,-0.00000,-0.00000,-0.00000,-0.00000,-0.00000,-0.00000,-0.00000,-0.00000,-0.00000,-0.00000,-0.00000,-0…
00000,-0.00000,-0.00000,-0.00000,-0.00000,-0.00000,-0.00000,-0.00000,-0.00000,-0.00000,-0.00000,-0.00000,-0.00000,-0.00000,-0.00000,-0.00000,-0.00000,-0.00000,-0.00000,-0.00000,-0.00000,-0.00000,-0.00000,-0.00000,-0.00000,-0.00000,-0.00000,-0.00000,-0.00000,-0.00000,-0.00000,-0.00000,-0.00000,-0.00000,-0.00000,-0.00000,-0.00000,-0.00000,-0.00000,-0.00000,-0.00000,-0.00000,-0.00000,-0.00000,-0.000…
.00000,-0.00000,-0.00000,-0.00000,-0.00000,-0.00000,-0.00000,-0.00000,-0.00000,-0.00000,-0.00000,-0.00000,-0.00000,-0.00000,-0.00000,-0.00000,-0.00000,-0.00000,-0.00000,-0.00000,-0.00000,-0.00000,-0.00000,-0.00000,-0.00000,-0.00000,-0.00000,-0.00000,-0.00000,-0.00000,-0.00000,-0.00000,-0.00000,-0.00000,-0.00000,-0.00000,-0.00000,-0.00000,-0.00000,-0.00000,-0.00000,-0.00000,-0.00000,-0.00000,-0.00…
0.04002,-0.04002,-0.04002,-0.04002,-0.04002,-0.04002,-0.04002,-0.04002,-0.04002,-0.04002,-0.04002,-0.04002,-0.04002,-0.04002,-0.04002,-0.04002,-0.04002,-0.04002,-0.04002,-0.04002,-0.04002,-0.04002,-0.04002,-0.04002,-0.04002,-0.04002,-0.04002,-0.04002,-0.04002,-0.04002,-0.04002,-0.04002,-0.04002,-0.04002,-0.04002,-0.04002,-0.04002,-0.04002,-0.04002,-0.04002,-0.04002,-0.04002,-0.04002,-0.04002,-0.0…
-0.00000,-0.00000,-0.00000,-0.00000,-0.00000,-0.00000,-0.00000,-0.00000,-0.00000,-0.00000,-0.00000,-0.00000,-0.00000,-0.00000,-0.00000,-0.00000,-0.00000,-0.00000,-0.00000,-0.00000,-0.00000,-0.00000,-0.00000,-0.00000,-0.00000,-0.00000,-0.00000,-0.00000,-0.00000,-0.00000,-0.00000,-0.00000,-0.00000,-0.00000,-0.00000,-0.00000,-0.00000,-0.00000,-0.00000,-0.00000,-0.00000,-0.00000,-0.00000,-0.00000,-0.…
,-0.00000,-0.00000,-0.00000,-0.00000,-0.00000,-0.00000,-0.00000,-0.00000,-0.00000,-0.00000,-0.00000,-0.00000,-0.00000,-0.00000,-0.00000,-0.00000,-0.00000,-0.00000,-0.00000,-0.00000,-0.00000,-0.00000,-0.00000,-0.00000,-0.00000,-0.00000,-0.00000,-0.00000,-0.00000,-0.00000,-0.00000,-0.00000,-0.00000,-0.00000,-0.00000,-0.00000,-0.00000,-0.00000,-0.00000,-0.00000,-0.00000,-0.00000,-0.00000,-0.00000,-0…
97,0.03997,0.03997,0.03997,0.03997,0.03997,0.03997,0.03997,0.03997,0.03997,0.03997,0.03997,0.03997,0.03997,0.03997,0.03997,0.03997,0.03997,0.03997,0.03997,0.03997,0.03997,0.03997,0.03997,0.03997,0.03997,0.03997,0.03997,0.03997,0.03997,0.03997,0.03997,0.03997,0.03997,0.03997,0.03997,0.03997,0.03997,0.03997,0.03997,0.03997,0.03997,0.03997,0.03997,0.03997,0.03997,0.03997,0.03997,0.03997,0.03997,0.03…
000,-0.00000,-0.00000,-0.00000,-0.00000,-0.00000,-0.00000,-0.00000,-0.00000,-0.00000,-0.00000,-0.00000,-0.00000,-0.00000,-0.00000,-0.00000,-0.00000,-0.00000,-0.00000,-0.00000,-0.00000,-0.00000,-0.00000,-0.00000,-0.00000,-0.00000,-0.00000,-0.00000,-0.00000,-0.00000,-0.00000,-0.00000,-0.00000,-0.00000,-0.00000,-0.00000,-0.00000,-0.00000,-0.00000,-0.00000,-0.00000,-0.00000,-0.00000,-0.00000,-0.00000…
0000,-0.00000,-0.00000,-0.00000,-0.00000,-0.00000,-0.00000,-0.00000,-0.00000,-0.00000,-0.00000,-0.00000,-0.00000,-0.00000,-0.00000,-0.00000,-0.00000,-0.00000,-0.00000,-0.00000,-0.00000,-0.00000,-0.00000,-0.00000,-0.00000,-0.00000,-0.00000,-0.00000,-0.00000,-0.00000,-0.00000,-0.00000,-0.00000,-0.00000,-0.00000,-0.00000,-0.00000,-0.00000,-0.00000,-0.00000,-0.00000,-0.00000,-0.00000,-0.00000,-0.0000…
04002,-0.04002,-0.04002,-0.04002,-0.04002,-0.04001,-0.04002,-0.04001,-0.04002,-0.04002,-0.04001,-0.04002,-0.04002,-0.04002,-0.04002,-0.04001,-0.04001,-0.04001,-0.04002,-0.04002,-0.04002,-0.04001,-0.04001,-0.04002,-0.04002,-0.04001,-0.04002,-0.04002,-0.04002,-0.04002,-0.04002,-0.04001,-0.04001,-0.04002,-0.04001,-0.04001,-0.04002,-0.04002,-0.04002,-0.04001,-0.04001,-0.04001,-0.04001,-0.04001,-0.040…
.00000,-0.00000,-0.00000,-0.00000,-0.00000,-0.00000,-0.00000,-0.00000,-0.00000,-0.00000,-0.00000,-0.00000,-0.00000,-0.00000,-0.00000,-0.00000,-0.00000,-0.00000,-0.00000,-0.00000,-0.00000,-0.00000,-0.00000,-0.00000,-0.00000,-0.00000,-0.00000,-0.00000,-0.00000,-0.00000,-0.00000,-0.00000,-0.00000,-0.00000,-0.00000,-0.00000,-0.00000,-0.00000,-0.00000,-0.00000,-0.00000,-0.00000,-0.00000,-0.00000,-0.00…
0.00000,-0.00000,-0.00000,-0.00000,-0.00000,-0.00000,-0.00000,-0.00000,-0.00000,-0.00000,-0.00000,-0.00000,-0.00000,-0.00000,-0.00000,-0.00000,-0.00000,-0.00000,-0.00000,-0.00000,-0.00000,-0.00000,-0.00000,-0.00000,-0.00000,-0.00000,-0.00000,-0.00000,-0.00000,-0.00000,-0.00000,-0.00000,-0.00000,-0.00000,-0.00000,-0.00000,-0.00000,-0.00000,-0.00000,-0.00000,-0.00000,-0.00000,-0.00000,-0.00000,-0.0…
3997,0.03997,0.03997,0.03997,0.03997,0.03997,0.03997,0.03997,0.03997,0.03997,0.03997,0.03997,0.03997,0.03997,0.03997,0.03997,0.03997,0.03997,0.03997,0.03997,0.03997,0.03997,0.03997,0.03997,0.03997,0.03997,0.03997,0.03997,0.03997,0.03997,0.03997,0.03997,0.03997,0.03997,0.03997,0.03997,0.03997,0.03997,0.03997,0.03997,0.03997,0.03997,0.03997,0.03997,0.03997,0.03997,0.03997,0.03997,0.03997,0.03997,0.…
,-0.00000,-0.00000,-0.00000,-0.00000,-0.00000,-0.00000,-0.00000,-0.00000,-0.00000,-0.00000,-0.00000,-0.00000,-0.00000,-0.00000,-0.00000,-0.00000,-0.00000,-0.00000,-0.00000,-0.00000,-0.00000,-0.00000,-0.00000,-0.00000,-0.00000,-0.00000,-0.00000,-0.00000,-0.00000,-0.00000,-0.00000,-0.00000,-0.00000,-0.00000,-0.00000,-0.00000,-0.00000,-0.00000,-0.00000,-0.00000,-0.00000,-0.00000,-0.00000,-0.00000,-0…
0,-0.00000,-0.00000,-0.00000,-0.00000,-0.00000,-0.00000,-0.00000,-0.00000,-0.00000,-0.00000,-0.00000,-0.00000,-0.00000,-0.00000,-0.00000,-0.00000,-0.00000,-0.00000,-0.00000,-0.00000,-0.00000,-0.00000,-0.00000,-0.00000,-0.00000,-0.00000,-0.00000,-0.00000,-0.00000,-0.00000,-0.00000,-0.00000,-0.00000,-0.00000,-0.00000,-0.00000,-0.00000,-0.00000,-0.00000,-0.00000,-0.00000,-0.00000,-0.00000,-0.00000,-…
02,-0.04002,-0.04002,-0.04002,-0.04002,-0.04002,-0.04002,-0.04002,-0.04002,-0.04002,-0.04002,-0.04002,-0.04002,-0.04002,-0.04002,-0.04002,-0.04002,-0.04002,-0.04002,-0.04002,-0.04002,-0.04002,-0.04002,-0.04002,-0.04002,-0.04002,-0.04002,-0.04002,-0.04002,-0.04002,-0.04002,-0.04002,-0.04002,-0.04002,-0.04002,-0.04002,-0.04002,-0.04002,-0.04002,-0.04002,-0.04002,-0.04002,-0.04002,-0.04002,-0.04002,…
000,-0.00000,-0.00000,-0.00000,-0.00000,-0.00000,-0.00000,-0.00000,-0.00000,-0.00000,-0.00000,-0.00000,-0.00000,-0.00000,-0.00000,-0.00000,-0.00000,-0.00000,-0.00000,-0.00000,-0.00000,-0.00000,-0.00000,-0.00000,-0.00000,-0.00000,-0.00000,-0.00000,-0.00000,-0.00000,-0.00000,-0.00000,-0.00000,-0.00000,-0.00000,-0.00000,-0.00000,-0.00000,-0.00000,-0.00000,-0.00000,-0.00000,-0.00000,-0.00000,-0.00000…
0000,-0.00000,-0.00000,-0.00000,-0.00000,-0.00000,-0.00000,-0.00000,-0.00000,-0.00000,-0.00000,-0.00000,-0.00000,-0.00000,-0.00000,-0.00000,-0.00000,-0.00000,-0.00000,-0.00000,-0.00000,-0.00000,-0.00000,-0.00000,-0.00000,-0.00000,-0.00000,-0.00000,-0.00000,-0.00000,-0.00000,-0.00000,-0.00000,-0.00000,-0.00000,-0.00000,-0.00000,-0.00000,-0.00000,-0.00000,-0.00000,-0.00000,-0.00000,-0.00000,-0.0000…
.00000,-0.00000,-0.00000,-0.00000,-0.00000,-0.00000,-0.00000,-0.00000,-0.00000,-0.00000,-0.00000,-0.00000,-0.00000,-0.00000,-0.00000,-0.00000,-0.00000,-0.00000,-0.00000,-0.00000,-0.00000,-0.00000,-0.00000,-0.00000,-0.00000,-0.00000,-0.00000,-0.00000,-0.00000,-0.00000,-0.00000,-0.00000,-0.00000,-0.00000,-0.00000,-0.00000,-0.00000,-0.00000,-0.00000,-0.00000,-0.00000,-0.00000,-0.00000,-0.00000,-0.00…
0.00000,-0.00000,-0.00000,-0.00000,-0.00000,-0.00000,-0.00000,-0.00000,-0.00000,-0.00000,-0.00000,-0.00000,-0.00000,-0.00000,-0.00000,-0.00000,-0.00000,-0.00000,-0.00000,-0.00000,-0.00000,-0.00000,-0.00000,-0.00000,-0.00000,-0.00000,-0.00000,-0.00000,-0.00000,-0.00000,-0.00000,-0.00000,-0.00000,-0.00000,-0.00000,-0.00000,-0.00000,-0.00000,-0.00000,-0.00000,-0.00000,-0.00000,-0.00000,-0.00000,-0.0…
-0.00000,-0.00000,-0.00000,-0.00000,-0.00000,-0.00000,-0.00000,-0.00000,-0.00000,-0.00000,-0.00000,-0.00000,-0.00000,-0.00000,-0.00000,-0.00000,-0.00000,-0.00000,-0.00000,-0.00000,-0.00000,-0.00000,-0.00000,-0.00000,-0.00000,-0.00000,-0.00000,-0.00000,-0.00000,-0.00000,-0.00000,-0.00000,-0.00000,-0.00000,-0.00000,-0.00000,-0.00000,-0.00000,-0.00000,-0.00000,-0.00000,-0.00000,-0.00000,-0.00000,-0.…
,-0.00000,-0.00000,-0.00000,-0.00000,-0.00000,-0.00000,-0.00000,-0.00000,-0.00000,-0.00000,-0.00000,-0.00000,-0.00000,-0.00000,-0.00000,-0.00000,-0.00000,-0.00000,-0.00000,-0.00000,-0.00000,-0.00000,-0.00000,-0.00000,-0.00000,-0.00000,-0.00000,-0.00000,-0.00000,-0.00000,-0.00000,-0.00000,-0.00000,-0.00000,-0.00000,-0.00000,-0.00000,-0.00000,-0.00000,-0.00000,-0.00000,-0.00000,-0.00000,-0.00000,-0…
0,-0.00000,-0.00000,-0.00000,-0.00000,-0.00000,-0.00000,-0.00000,-0.00000,-0.00000,-0.00000,-0.00000,-0.00000,-0.00000,-0.00000,-0.00000,-0.00000,-0.00000,-0.00000,-0.00000,-0.00000,-0.00000,-0.00000,-0.00000,-0.00000,-0.00000,-0.00000,-0.00000,-0.00000,-0.00000,-0.00000,-0.00000,-0.00000,-0.00000,-0.00000,-0.00000,-0.00000,-0.00000,-0.00000,-0.00000,-0.00000,-0.00000,-0.00000,-0.00000,-0.00000,-…
00,-0.00000,-0.00000,-0.00000,-0.00000,-0.00000,-0.00000,-0.00000,-0.00000,-0.00000,-0.00000,-0.00000,-0.00000,-0.00000,-0.00000,-0.00000,-0.00000,-0.00000,-0.00000,-0.00000,-0.00000,-0.00000,-0.00000,-0.00000,-0.00000,-0.00000,-0.00000,-0.00000,-0.00000,-0.00000,-0.00000,-0.00000,-0.00000,-0.00000,-0.00000,-0.00000,-0.00000,-0.00000,-0.00000,-0.00000,-0.00000,-0.00000,-0.00000,-0.00000,-0.00000,…
Voltage:0.60386,0.72629,0.79795,0.83722,0.86130,0.87751,0.88926,0.89851,0.90630,0.91281,0.91852,0.92372,0.92835,0.93268,0.93668,0.94030,0.94390,0.94732,0.95045,0.95353,0.95661,0.95947,0.96227,0.96492,0.96757,0.97011,0.97265,0.97502,0.97742,0.97980,0.98215,0.98442,0.98669,0.98888,0.99099,0.99315,0.99527,0.99731,0.99941,1.00138,1.00327,1.00529,1.00721,1.00909,1.01098,1.01280,1.01463,1.01650,1.01826…
,0.93237,0.93237,0.93237,0.93236,0.93236,0.93235,0.93235,0.93235,0.93234,0.93234,0.93234,0.93234,0.93234,0.93234,0.93234,0.93234,0.93233,0.93233,0.93232,0.93232,0.93232,0.93231,0.93231,0.93231,0.93230,0.93230,0.93230,0.93229,0.93229,0.93228,0.93228,0.93227,0.93227,0.93227,0.93226,0.93226,0.93225,0.93226,0.93225,0.93224,0.93225,0.93224,0.93224,0.93224,0.93224,0.93224,0.93223,0.93223,0.93222,0.9322…
1,0.90841,0.90840,0.90840,0.90840,0.90840,0.90839,0.90839,0.90839,0.90838,0.90838,0.90838,0.90838,0.90838,0.90838,0.90837,0.90837,0.90837,0.90836,0.90836,0.90836,0.90836,0.90836,0.90835,0.90835,0.90835,0.90834,0.90834,0.90834,0.90834,0.90834,0.90833,0.90834,0.90833,0.90834,0.90833,0.90832,0.90831,0.90831,0.90831,0.90831,0.90831,0.90831,0.90831,0.90830,0.90829,0.90829,0.90828,0.90828,0.90828,0.908…
78,0.65279,0.65281,0.65284,0.65287,0.65289,0.65292,0.65294,0.65296,0.65298,0.65300,0.65302,0.65304,0.65304,0.65304,0.65304,0.65305,0.65306,0.65307,0.65307,0.65307,0.65307,0.65307,0.65308,0.65308,0.65309,0.65309,0.65310,0.65310,0.65311,0.65311,0.65311,0.65311,0.65312,0.65312,0.65312,0.65312,0.65313,0.65314,0.65315,0.65315,0.65316,0.65316,0.65317,0.65318,0.65319,0.65320,0.65320,0.65321,0.65321,0.65…
709,0.65709,0.65709,0.65709,0.65709,0.65709,0.65710,0.65710,0.65710,0.65711,0.65711,0.65711,0.65710,0.65710,0.65710,0.65710,0.65711,0.65711,0.65711,0.65711,0.65711,0.65711,0.65711,0.65712,0.65712,0.65712,0.65713,0.65713,0.65713,0.65713,0.65714,0.65714,0.65714,0.65713,0.65713,0.65714,0.65714,0.65715,0.65714,0.65715,0.65714,0.65714,0.65715,0.65715,0.65716,0.65714,0.65715,0.65717,0.65717,0.65716,0.6…
7519,0.67518,0.67518,0.67518,0.67519,0.67519,0.67519,0.67519,0.67518,0.67517,0.67518,0.67518,0.67518,0.67518,0.67519,0.67518,0.67518,0.67518,0.67518,0.67518,0.67517,0.67517,0.67517,0.67517,0.67517,0.67517,0.67517,0.67517,0.67517,0.67517,0.67517,0.67517,0.67517,0.67517,0.67517,0.67517,0.67517,0.67516,0.67517,0.67517,0.67517,0.67516,0.67516,0.67516,0.67516,0.67515,0.67515,0.67515,0.67515,0.67515,0.…
94112,0.94113,0.94112,0.94111,0.94111,0.94111,0.94111,0.94111,0.94111,0.94111,0.94110,0.94110,0.94110,0.94110,0.94109,0.94108,0.94108,0.94108,0.94108,0.94108,0.94107,0.94107,0.94107,0.94108,0.94107,0.94107,0.94107,0.94106,0.94106,0.94106,0.94105,0.94105,0.94105,0.94105,0.94105,0.94105,0.94105,0.94105,0.94104,0.94104,0.94104,0.94103,0.94103,0.94103,0.94102,0.94102,0.94101,0.94101,0.94101,0.94101,0…
.93020,0.93020,0.93020,0.93019,0.93018,0.93019,0.93018,0.93018,0.93018,0.93017,0.93016,0.93016,0.93017,0.93017,0.93016,0.93017,0.93016,0.93016,0.93016,0.93015,0.93014,0.93014,0.93014,0.93014,0.93013,0.93013,0.93013,0.93013,0.93013,0.93013,0.93013,0.93013,0.93012,0.93011,0.93011,0.93011,0.93011,0.93011,0.93010,0.93009,0.93010,0.93010,0.93010,0.93010,0.93009,0.93008,0.93008,0.93008,0.93008,0.93008,…
0.69511,0.69495,0.69484,0.69467,0.69456,0.69440,0.69408,0.69400,0.69386,0.69380,0.69363,0.69351,0.69335,0.69324,0.69306,0.69283,0.69271,0.69255,0.69236,0.69220,0.69198,0.69183,0.69173,0.69158,0.69135,0.69120,0.69108,0.69090,0.69083,0.69070,0.69046,0.69032,0.69021,0.69000,0.68987,0.68975,0.68954,0.68939,0.68926,0.68903,0.68894,0.68878,0.68863,0.68843,0.68832,0.68802,0.68786,0.68775,0.68755,0.68743…
,0.66087,0.66088,0.66088,0.66088,0.66089,0.66089,0.66089,0.66088,0.66089,0.66090,0.66090,0.66090,0.66090,0.66091,0.66090,0.66090,0.66090,0.66091,0.66091,0.66092,0.66092,0.66091,0.66092,0.66092,0.66093,0.66093,0.66093,0.66092,0.66092,0.66093,0.66094,0.66094,0.66095,0.66094,0.66095,0.66095,0.66094,0.66095,0.66095,0.66095,0.66096,0.66096,0.66096,0.66095,0.66096,0.66096,0.66096,0.66097,0.66096,0.6609…
9,0.67869,0.67870,0.67869,0.67869,0.67869,0.67869,0.67870,0.67870,0.67869,0.67870,0.67870,0.67870,0.67869,0.67869,0.67870,0.67870,0.67870,0.67870,0.67870,0.67870,0.67870,0.67870,0.67870,0.67870,0.67870,0.67870,0.67870,0.67870,0.67870,0.67871,0.67871,0.67870,0.67870,0.67870,0.67871,0.67871,0.67871,0.67871,0.67871,0.67871,0.67871,0.67871,0.67871,0.67871,0.67871,0.67871,0.67871,0.67871,0.67871,0.678…
99,0.92997,0.92996,0.92993,0.92991,0.92988,0.92985,0.92983,0.92979,0.92975,0.92972,0.92969,0.92966,0.92963,0.92958,0.92953,0.92950,0.92946,0.92942,0.92938,0.92934,0.92929,0.92927,0.92926,0.92924,0.92922,0.92921,0.92919,0.92917,0.92914,0.92912,0.92908,0.92904,0.92900,0.92898,0.92895,0.92893,0.92890,0.92888,0.92885,0.92884,0.92882,0.92880,0.92878,0.92875,0.92870,0.92867,0.92863,0.92860,0.92856,0.92…
740,0.91739,0.91739,0.91739,0.91739,0.91740,0.91740,0.91739,0.91738,0.91739,0.91739,0.91737,0.91737,0.91738,0.91738,0.91737,0.91736,0.91736,0.91736,0.91737,0.91736,0.91735,0.91735,0.91735,0.91736,0.91735,0.91734,0.91733,0.91734,0.91734,0.91735,0.91734,0.91733,0.91732,0.91734,0.91734,0.91734,0.91734,0.91733,0.91732,0.91733,0.91733,0.91733,0.91732,0.91732,0.91732,0.91732,0.91732,0.91732,0.91732,0.9…
9730,0.89730,0.89729,0.89730,0.89730,0.89730,0.89729,0.89729,0.89729,0.89729,0.89729,0.89729,0.89730,0.89730,0.89730,0.89729,0.89729,0.89729,0.89730,0.89730,0.89730,0.89729,0.89729,0.89729,0.89730,0.89729,0.89729,0.89729,0.89729,0.89729,0.89729,0.89729,0.89730,0.89730,0.89729,0.89729,0.89727,0.89726,0.89727,0.89726,0.89726,0.89726,0.89725,0.89725,0.89725,0.89725,0.89725,0.89725,0.89724,0.89724,0.…
66404,0.66404,0.66404,0.66404,0.66404,0.66405,0.66404,0.66405,0.66405,0.66405,0.66405,0.66405,0.66405,0.66405,0.66406,0.66406,0.66407,0.66407,0.66407,0.66407,0.66406,0.66406,0.66406,0.66407,0.66407,0.66407,0.66407,0.66406,0.66406,0.66407,0.66408,0.66408,0.66407,0.66407,0.66407,0.66408,0.66408,0.66408,0.66408,0.66407,0.66408,0.66409,0.66409,0.66408,0.66408,0.66409,0.66409,0.66410,0.66410,0.66409,0…
.66818,0.66820,0.66823,0.66826,0.66828,0.66830,0.66832,0.66835,0.66836,0.66838,0.66839,0.66842,0.66844,0.66847,0.66850,0.66853,0.66856,0.66860,0.66865,0.66870,0.66875,0.66880,0.66883,0.66887,0.66890,0.66894,0.66898,0.66902,0.66905,0.66907,0.66910,0.66913,0.66915,0.66917,0.66919,0.66920,0.66923,0.66927,0.66931,0.66936,0.66941,0.66947,0.66955,0.66960,0.66964,0.66967,0.66971,0.66973,0.66976,0.66978,…
1.25866,1.25901,1.25916,1.25946,1.25972,1.25993,1.26019,1.26047,1.26069,1.26099,1.26121,1.26140,1.26168,1.26199,1.26218,1.26245,1.26277,1.26300,1.26319,1.26352,1.26374,1.26396,1.26429,1.26445,1.26472,1.26504,1.26523,1.26550,1.26579,1.26600,1.26627,1.26658,1.26680,1.26707,1.26738,1.26761,1.26788,1.26819,1.26833,1.26854,1.26892,1.26922,1.26950,1.26981,1.27004,1.27025,1.27058,1.27070,1.27092,1.27133…
,0.96409,0.96408,0.96408,0.96408,0.96407,0.96406,0.96407,0.96406,0.96406,0.96406,0.96405,0.96405,0.96404,0.96404,0.96404,0.96404,0.96404,0.96404,0.96404,0.96402,0.96402,0.96402,0.96402,0.96401,0.96402,0.96401,0.96401,0.96400,0.96400,0.96399,0.96398,0.96398,0.96398,0.96398,0.96397,0.96397,0.96397,0.96397,0.96396,0.96396,0.96395,0.96394,0.96394,0.96393,0.96392,0.96392,0.96391,0.96391,0.96391,0.9639…
6,0.93207,0.93206,0.93206,0.93205,0.93205,0.93205,0.93205,0.93205,0.93206,0.93205,0.93204,0.93204,0.93204,0.93204,0.93204,0.93204,0.93204,0.93204,0.93203,0.93203,0.93203,0.93203,0.93203,0.93203,0.93202,0.93202,0.93202,0.93202,0.93202,0.93202,0.93202,0.93200,0.93198,0.93198,0.93198,0.93198,0.93198,0.93197,0.93197,0.93197,0.93197,0.93196,0.93196,0.93195,0.93195,0.93195,0.93195,0.93195,0.93194,0.931…
10,0.66510,0.66511,0.66510,0.66510,0.66510,0.66510,0.66511,0.66511,0.66511,0.66512,0.66512,0.66512,0.66512,0.66512,0.66512,0.66512,0.66512,0.66512,0.66513,0.66512,0.66510,0.66508,0.66508,0.66507,0.66506,0.66505,0.66504,0.66503,0.66504,0.66503,0.66503,0.66503,0.66502,0.66502,0.66502,0.66501,0.66501,0.66501,0.66501,0.66501,0.66500,0.66501,0.66501,0.66500,0.66500,0.66501,0.66501,0.66501,0.66501,0.66…
509,0.66509,0.66509,0.66509,0.66508,0.66509,0.66508,0.66507,0.66507,0.66508,0.66507,0.66507,0.66507,0.66507,0.66507,0.66507,0.66507,0.66507,0.66507,0.66507,0.66506,0.66506,0.66507,0.66507,0.66506,0.66506,0.66507,0.66507,0.66506,0.66507,0.66507,0.66507,0.66507,0.66508,0.66508,0.66508,0.66508,0.66508,0.66508,0.66508,0.66508,0.66508,0.66509,0.66509,0.66509,0.66509,0.66509,0.66509,0.66509,0.66510,0.6…
8180,0.68180,0.68179,0.68179,0.68179,0.68179,0.68179,0.68179,0.68180,0.68180,0.68180,0.68179,0.68179,0.68179,0.68179,0.68178,0.68178,0.68178,0.68178,0.68179,0.68179,0.68178,0.68178,0.68178,0.68179,0.68179,0.68178,0.68178,0.68178,0.68178,0.68177,0.68177,0.68177,0.68178,0.68178,0.68178,0.68177,0.68177,0.68177,0.68177,0.68176,0.68176,0.68176,0.68177,0.68176,0.68176,0.68176,0.68176,0.68175,0.68176,0.…
95765,0.95765,0.95764,0.95763,0.95763,0.95763,0.95763,0.95762,0.95761,0.95761,0.95761,0.95761,0.95760,0.95760,0.95759,0.95759,0.95759,0.95759,0.95758,0.95757,0.95757,0.95757,0.95757,0.95757,0.95756,0.95755,0.95755,0.95755,0.95755,0.95755,0.95754,0.95753,0.95753,0.95754,0.95753,0.95752,0.95752,0.95752,0.95751,0.95751,0.95751,0.95750,0.95750,0.95749,0.95748,0.95747,0.95747,0.95747,0.95747,0.95747,0…
.93009,0.93009,0.93008,0.93007,0.93007,0.93006,0.93005,0.93005,0.93003,0.93003,0.93003,0.93003,0.93002,0.93002,0.93001,0.93000,0.93000,0.93000,0.92999,0.92999,0.92998,0.92997,0.92997,0.92997,0.92996,0.92996,0.92995,0.92994,0.92994,0.92994,0.92994,0.92993,0.92993,0.92992,0.92991,0.92991,0.92991,0.92990,0.92989,0.92988,0.92987,0.92987,0.92987,0.92987,0.92986,0.92985,0.92984,0.92984,0.92984,0.92984,…
0.19999,0.20000,0.24743,0.28191,0.31464,0.34610,0.37637,0.40558,0.43361,0.46029,0.48532,0.50851,0.52980,0.54877,0.56532,0.57951,0.59136,0.60126,0.60935,0.61601,0.62145,0.62590,0.62950,0.63253,0.63506,0.63719,0.63901,0.64054,0.64187,0.64303,0.64402,0.64495,0.64573,0.64646,0.64704,0.64761,0.64815,0.64858,0.64899,0.64939,0.64977,0.65004,0.65034,0.65059,0.65088,0.65114,0.65139,0.65156,0.65175,0.65194…
,0.66870,0.66870,0.66870,0.66870,0.66871,0.66871,0.66871,0.66871,0.66871,0.66871,0.66871,0.66871,0.66871,0.66871,0.66871,0.66871,0.66872,0.66871,0.66871,0.66871,0.66871,0.66871,0.66871,0.66871,0.66870,0.66871,0.66871,0.66871,0.66872,0.66872,0.66872,0.66872,0.66871,0.66871,0.66871,0.66872,0.66872,0.66872,0.66871,0.66872,0.66873,0.66872,0.66872,0.66872,0.66872,0.66872,0.66873,0.66872,0.66871,0.6687…
7,0.68517,0.68516,0.68517,0.68516,0.68516,0.68516,0.68516,0.68516,0.68516,0.68516,0.68516,0.68516,0.68515,0.68516,0.68516,0.68516,0.68515,0.68516,0.68516,0.68515,0.68515,0.68516,0.68516,0.68515,0.68515,0.68516,0.68515,0.68515,0.68515,0.68515,0.68515,0.68515,0.68515,0.68515,0.68515,0.68515,0.68515,0.68515,0.68515,0.68515,0.68515,0.68515,0.68515,0.68515,0.68515,0.68515,0.68515,0.68515,0.68515,0.685…
08,0.89107,0.89106,0.89105,0.89104,0.89104,0.89102,0.89101,0.89101,0.89099,0.89099,0.89098,0.89096,0.89095,0.89094,0.89094,0.89094,0.89093,0.89092,0.89091,0.89090,0.89089,0.89089,0.89088,0.89087,0.89086,0.89085,0.89084,0.89083,0.89083,0.89082,0.89082,0.89080,0.89079,0.89079,0.89078,0.89076,0.89075,0.89074,0.89073,0.89072,0.89072,0.89070,0.89068,0.89067,0.89066,0.89066,0.89065,0.89063,0.89062,0.89…
018,0.88018,0.88017,0.88017,0.88016,0.88016,0.88016,0.88016,0.88016,0.88016,0.88016,0.88016,0.88016,0.88015,0.88014,0.88014,0.88015,0.88014,0.88015,0.88015,0.88014,0.88014,0.88013,0.88013,0.88013,0.88014,0.88013,0.88013,0.88013,0.88013,0.88013,0.88013,0.88013,0.88012,0.88011,0.88012,0.88012,0.88011,0.88011,0.88010,0.88011,0.88011,0.88010,0.88009,0.88009,0.88010,0.88010,0.88009,0.88008,0.88008,0.8…
5364,0.85364,0.85365,0.85365,0.85365,0.85365,0.85364,0.85364,0.85365,0.85364,0.85365,0.85364,0.85364,0.85364,0.85364,0.85364,0.85364,0.85364,0.85364,0.85364,0.85364,0.85364,0.85364,0.85364,0.85364,0.85364,0.85364,0.85364,0.85364,0.85364,0.85364,0.85364,0.85364,0.85364,0.85364,0.85364,0.85364,0.85364,0.85364,0.85364,0.85364,0.85364,0.85364,0.85364,0.85364,0.85364,0.85364,0.85364,0.85364,0.85364,0.…
65316,0.65316,0.65316,0.65316,0.65316,0.65316,0.65316,0.65316,0.65316,0.65316,0.65317,0.65316,0.65317,0.65317,0.65316,0.65317,0.65317,0.65316,0.65317,0.65317,0.65316,0.65317,0.65317,0.65316,0.65317,0.65317,0.65317,0.65317,0.65317,0.65317,0.65317,0.65317,0.65317,0.65317,0.65317,0.65317,0.65317,0.65317,0.65317,0.65317,0.65318,0.65317,0.65317,0.65318,0.65317,0.65317,0.65317,0.65317,0.65317,0.65317,0…
.67278,0.67278,0.67279,0.67278,0.67279,0.67279,0.67280,0.67280,0.67280,0.67281,0.67281,0.67282,0.67282,0.67282,0.67282,0.67283,0.67283,0.67283,0.67283,0.67283,0.67284,0.67285,0.67285,0.67284,0.67285,0.67285,0.67286,0.67286,0.67286,0.67286,0.67287,0.67288,0.67288,0.67288,0.67288,0.67289,0.67290,0.67290,0.67290,0.67290,0.67291,0.67292,0.67292,0.67292,0.67292,0.67293,0.67294,0.67295,0.67295,0.67294,…
0.98587,0.98571,0.98549,0.98531,0.98513,0.98493,0.98481,0.98466,0.98447,0.98434,0.98421,0.98403,0.98383,0.98366,0.98346,0.98328,0.98315,0.98295,0.98280,0.98268,0.98252,0.98233,0.98212,0.98194,0.98173,0.98160,0.98144,0.98124,0.98112,0.98097,0.98078,0.98057,0.98039,0.98018,0.98003,0.97988,0.97966,0.97954,0.97939,0.97920,0.97898,0.97880,0.97860,0.97845,0.97831,0.97810,0.97796,0.97782,0.97762,0.97740…
,0.88624,0.88623,0.88621,0.88621,0.88619,0.88618,0.88618,0.88618,0.88617,0.88617,0.88616,0.88615,0.88614,0.88613,0.88612,0.88611,0.88611,0.88611,0.88610,0.88609,0.88609,0.88608,0.88607,0.88605,0.88605,0.88605,0.88605,0.88605,0.88604,0.88603,0.88602,0.88603,0.88603,0.88603,0.88602,0.88601,0.88600,0.88601,0.88601,0.88601,0.88601,0.88600,0.88600,0.88599,0.88597,0.88598,0.88598,0.88598,0.88599,0.8859…
5,0.85845,0.85845,0.85844,0.85844,0.85844,0.85845,0.85845,0.85845,0.85845,0.85845,0.85845,0.85845,0.85845,0.85845,0.85845,0.85845,0.85845,0.85844,0.85844,0.85844,0.85844,0.85844,0.85844,0.85844,0.85844,0.85844,0.85844,0.85844,0.85845,0.85844,0.85845,0.85845,0.85845,0.85845,0.85845,0.85845,0.85844,0.85845,0.85845,0.85845,0.85845,0.85844,0.85844,0.85844,0.85843,0.85844,0.85844,0.85844,0.85844,0.858…
46,0.65646,0.65647,0.65647,0.65646,0.65647,0.65647,0.65646,0.65647,0.65647,0.65647,0.65648,0.65647,0.65646,0.65646,0.65647,0.65648,0.65649,0.65648,0.65648,0.65646,0.65648,0.65648,0.65647,0.65647,0.65647,0.65648,0.65648,0.65648,0.65647,0.65648,0.65649,0.65650,0.65649,0.65648,0.65649,0.65650,0.65651,0.65650,0.65650,0.65650,0.65651,0.65651,0.65651,0.65651,0.65649,0.65648,0.65649,0.65649,0.65650,0.65…
568,0.65568,0.65569,0.65568,0.65568,0.65569,0.65569,0.65569,0.65569,0.65569,0.65569,0.65569,0.65570,0.65569,0.65569,0.65569,0.65568,0.65569,0.65568,0.65568,0.65568,0.65569,0.65569,0.65569,0.65570,0.65570,0.65569,0.65570,0.65569,0.65569,0.65569,0.65569,0.65570,0.65570,0.65569,0.65569,0.65569,0.65569,0.65568,0.65570,0.65569,0.65570,0.65570,0.65570,0.65569,0.65569,0.65569,0.65570,0.65571,0.65570,0.6…
0248,1.10290,1.10329,1.10381,1.10426,1.10474,1.10520,1.10563,1.10602,1.10648,1.10694,1.10730,1.10776,1.10818,1.10859,1.10905,1.10942,1.10973,1.11025,1.11071,1.11109,1.11151,1.11190,1.11233,1.11284,1.11328,1.11366,1.11413,1.11450,1.11493,1.11523,1.11558,1.11604,1.11669,1.11703,1.11734,1.11758,1.11795,1.11836,1.11868,1.11916,1.11949,1.11991,1.12028,1.12069,1.12104,1.12150,1.12179,1.12227,1.12263,1.…
87570,0.87570,0.87570,0.87570,0.87570,0.87569,0.87569,0.87569,0.87569,0.87569,0.87569,0.87568,0.87568,0.87568,0.87568,0.87569,0.87569,0.87568,0.87568,0.87568,0.87568,0.87567,0.87567,0.87567,0.87567,0.87568,0.87568,0.87567,0.87567,0.87567,0.87567,0.87567,0.87567,0.87567,0.87567,0.87567,0.87567,0.87566,0.87567,0.87567,0.87567,0.87567,0.87566,0.87566,0.87566,0.87566,0.87566,0.87566,0.87566,0.87565,0…
.85157,0.85157,0.85157,0.85157,0.85157,0.85157,0.85157,0.85157,0.85157,0.85157,0.85157,0.85157,0.85157,0.85157,0.85157,0.85157,0.85157,0.85156,0.85156,0.85156,0.85157,0.85157,0.85157,0.85157,0.85157,0.85157,0.85156,0.85156,0.85156,0.85156,0.85156,0.85156,0.85156,0.85156,0.85156,0.85156,0.85156,0.85156,0.85156,0.85156,0.85156,0.85155,0.85155,0.85155,0.85155,0.85156,0.85156,0.85156,0.85155,0.85156,…
0.65799,0.65799,0.65799,0.65799,0.65800,0.65800,0.65800,0.65801,0.65800,0.65801,0.65801,0.65801,0.65801,0.65801,0.65801,0.65802,0.65802,0.65802,0.65802,0.65803,0.65803,0.65803,0.65803,0.65802,0.65802,0.65802,0.65802,0.65802,0.65802,0.65802,0.65803,0.65803,0.65803,0.65803,0.65803,0.65803,0.65803,0.65803,0.65803,0.65804,0.65803,0.65804,0.65804,0.65804,0.65805,0.65805,0.65805,0.65805,0.65805,0.65806…
,0.65854,0.65854,0.65854,0.65854,0.65854,0.65854,0.65854,0.65855,0.65854,0.65855,0.65855,0.65855,0.65855,0.65854,0.65854,0.65856,0.65855,0.65854,0.65853,0.65852,0.65852,0.65851,0.65851,0.65851,0.65851,0.65850,0.65851,0.65850,0.65849,0.65849,0.65850,0.65849,0.65849,0.65849,0.65849,0.65849,0.65849,0.65848,0.65848,0.65848,0.65848,0.65848,0.65849,0.65849,0.65848,0.65848,0.65848,0.65848,0.65848,0.6584…
3,0.67882,0.67882,0.67882,0.67882,0.67882,0.67883,0.67882,0.67882,0.67881,0.67882,0.67882,0.67882,0.67882,0.67882,0.67881,0.67881,0.67882,0.67882,0.67882,0.67881,0.67881,0.67881,0.67881,0.67881,0.67881,0.67881,0.67881,0.67881,0.67881,0.67881,0.67881,0.67881,0.67881,0.67881,0.67881,0.67881,0.67881,0.67881,0.67881,0.67880,0.67880,0.67880,0.67881,0.67881,0.67880,0.67880,0.67880,0.67880,0.67880,0.678…
69,0.89869,0.89869,0.89869,0.89868,0.89868,0.89867,0.89866,0.89865,0.89865,0.89865,0.89865,0.89864,0.89863,0.89862,0.89863,0.89863,0.89863,0.89862,0.89861,0.89861,0.89859,0.89859,0.89860,0.89859,0.89859,0.89859,0.89858,0.89857,0.89857,0.89857,0.89856,0.89856,0.89856,0.89855,0.89855,0.89855,0.89855,0.89855,0.89855,0.89854,0.89854,0.89853,0.89852,0.89852,0.89852,0.89851,0.89851,0.89850,0.89850,0.89…
881,0.87877,0.87872,0.87865,0.87858,0.87851,0.87843,0.87835,0.87826,0.87818,0.87811,0.87804,0.87798,0.87789,0.87780,0.87773,0.87768,0.87763,0.87759,0.87754,0.87747,0.87739,0.87732,0.87725,0.87720,0.87716,0.87712,0.87707,0.87702,0.87696,0.87690,0.87683,0.87676,0.87670,0.87662,0.87655,0.87648,0.87643,0.87640,0.87636,0.87630,0.87624,0.87616,0.87612,0.87607,0.87604,0.87601,0.87597,0.87592,0.87586,0.8…
2078,0.62061,0.62047,0.62034,0.62013,0.62001,0.61984,0.61966,0.61953,0.61939,0.61917,0.61906,0.61895,0.61868,0.61857,0.61842,0.61823,0.61806,0.61799,0.61784,0.61767,0.61750,0.61729,0.61714,0.61697,0.61677,0.61665,0.61658,0.61645,0.61630,0.61613,0.61583,0.61563,0.61548,0.61521,0.61506,0.61463,0.61454,0.61440,0.61433,0.61424,0.61413,0.61401,0.61379,0.61360,0.61350,0.61331,0.61313,0.61298,0.61285,0.…
66167,0.66167,0.66166,0.66166,0.66167,0.66166,0.66166,0.66166,0.66166,0.66166,0.66166,0.66165,0.66164,0.66163,0.66163,0.66162,0.66162,0.66161,0.66161,0.66161,0.66160,0.66160,0.66160,0.66159,0.66160,0.66160,0.66159,0.66158,0.66159,0.66159,0.66158,0.66158,0.66158,0.66158,0.66158,0.66157,0.66157,0.66157,0.66157,0.66157,0.66157,0.66157,0.66157,0.66157,0.66157,0.66156,0.66156,0.66157,0.66157,0.66157,0…
.68219,0.68219,0.68219,0.68219,0.68219,0.68218,0.68217,0.68219,0.68218,0.68219,0.68218,0.68218,0.68218,0.68218,0.68217,0.68217,0.68217,0.68217,0.68217,0.68217,0.68218,0.68218,0.68218,0.68217,0.68218,0.68218,0.68217,0.68217,0.68217,0.68217,0.68217,0.68217,0.68217,0.68216,0.68215,0.68217,0.68217,0.68217,0.68217,0.68217,0.68216,0.68217,0.68217,0.68216,0.68216,0.68216,0.68216,0.68217,0.68216,0.68217,…
0.90685,0.90684,0.90683,0.90682,0.90680,0.90679,0.90678,0.90677,0.90675,0.90673,0.90672,0.90671,0.90669,0.90666,0.90666,0.90665,0.90662,0.90661,0.90660,0.90659,0.90658,0.90656,0.90655,0.90654,0.90653,0.90653,0.90651,0.90650,0.90649,0.90649,0.90648,0.90647,0.90646,0.90646,0.90645,0.90644,0.90643,0.90643,0.90643,0.90641,0.90640,0.90640,0.90639,0.90638,0.90637,0.90636,0.90636,0.90634,0.90633,0.90633…
,0.89453,0.89453,0.89452,0.89453,0.89452,0.89452,0.89451,0.89451,0.89451,0.89451,0.89451,0.89450,0.89450,0.89449,0.89450,0.89450,0.89450,0.89450,0.89449,0.89448,0.89448,0.89448,0.89449,0.89448,0.89448,0.89447,0.89447,0.89446,0.89447,0.89446,0.89447,0.89447,0.89447,0.89447,0.89446,0.89446,0.89445,0.89445,0.89445,0.89444,0.89444,0.89443,0.89443,0.89443,0.89443,0.89443,0.89443,0.89443,0.89443,0.8944…
1,0.86750,0.86750,0.86750,0.86751,0.86751,0.86751,0.86750,0.86750,0.86750,0.86751,0.86751,0.86751,0.86751,0.86751,0.86750,0.86750,0.86751,0.86751,0.86751,0.86751,0.86751,0.86751,0.86751,0.86750,0.86750,0.86750,0.86750,0.86750,0.86750,0.86750,0.86750,0.86750,0.86750,0.86750,0.86750,0.86750,0.86750,0.86750,0.86750,0.86750,0.86750,0.86750,0.86750,0.86750,0.86750,0.86750,0.86750,0.86750,0.86750,0.867…
47,0.66348,0.66349,0.66349,0.66348,0.66349,0.66349,0.66349,0.66348,0.66349,0.66349,0.66349,0.66348,0.66349,0.66350,0.66349,0.66348,0.66350,0.66350,0.66350,0.66349,0.66349,0.66351,0.66350,0.66349,0.66350,0.66350,0.66351,0.66351,0.66351,0.66350,0.66350,0.66351,0.66351,0.66352,0.66352,0.66352,0.66351,0.66352,0.66351,0.66352,0.66351,0.66352,0.66352,0.66352,0.66352,0.66352,0.66352,0.66352,0.66352,0.66…
860,0.67863,0.67865,0.67867,0.67868,0.67868,0.67869,0.67870,0.67870,0.67871,0.67871,0.67871,0.67871,0.67872,0.67873,0.67873,0.67874,0.67875,0.67875,0.67876,0.67877,0.67878,0.67878,0.67879,0.67880,0.67881,0.67883,0.67884,0.67887,0.67888,0.67890,0.67893,0.67895,0.67897,0.67899,0.67902,0.67903,0.67905,0.67908,0.67910,0.67912,0.67913,0.67915,0.67916,0.67916,0.67918,0.67920,0.67921,0.67922,0.67924,0.6…
8254,1.38362,1.38491,1.38630,1.38744,1.38859,1.38989,1.39112,1.39244,1.39380,1.39508,1.39655,1.39806,1.39946,1.40075,1.40225,1.40376,1.40522,1.40688,1.40841,1.41002,1.41166,1.41330,1.41494,1.41687,1.41856,1.42033,1.42228,1.42404,1.42587,1.42795,1.43000,1.43214,1.43422,1.43626,1.43847,1.44082,1.44323,1.44554,1.44789,1.45034,1.45277,1.45551,1.45824,1.46074,1.46360,1.46651,1.46951,1.47257,1.47535,1.…
89381,0.89380,0.89380,0.89380,0.89380,0.89379,0.89379,0.89379,0.89379,0.89377,0.89378,0.89378,0.89378,0.89377,0.89377,0.89377,0.89377,0.89375,0.89375,0.89375,0.89375,0.89374,0.89374,0.89374,0.89374,0.89373,0.89374,0.89374,0.89373,0.89372,0.89373,0.89373,0.89372,0.89372,0.89372,0.89372,0.89371,0.89371,0.89371,0.89371,0.89371,0.89370,0.89371,0.89371,0.89371,0.89370,0.89370,0.89370,0.89369,0.89370,0…
.85783,0.85783,0.85783,0.85783,0.85783,0.85782,0.85782,0.85781,0.85782,0.85782,0.85782,0.85782,0.85782,0.85782,0.85782,0.85782,0.85781,0.85781,0.85781,0.85781,0.85781,0.85781,0.85781,0.85781,0.85781,0.85780,0.85781,0.85780,0.85780,0.85780,0.85779,0.85780,0.85780,0.85780,0.85780,0.85780,0.85780,0.85780,0.85780,0.85780,0.85780,0.85780,0.85780,0.85779,0.85776,0.85772,0.85772,0.85772,0.85771,0.85771,…
0.65191,0.65190,0.65190,0.65188,0.65189,0.65189,0.65189,0.65187,0.65187,0.65188,0.65188,0.65187,0.65187,0.65186,0.65187,0.65187,0.65187,0.65187,0.65187,0.65186,0.65186,0.65187,0.65187,0.65187,0.65187,0.65186,0.65186,0.65186,0.65186,0.65187,0.65187,0.65188,0.65187,0.65187,0.65187,0.65187,0.65188,0.65189,0.65188,0.65187,0.65189,0.65189,0.65188,0.65188,0.65188,0.65189,0.65190,0.65190,0.65189,0.65190…
,0.65210,0.65211,0.65211,0.65210,0.65210,0.65210,0.65211,0.65211,0.65210,0.65211,0.65211,0.65211,0.65211,0.65211,0.65211,0.65211,0.65211,0.65211,0.65211,0.65212,0.65212,0.65211,0.65211,0.65211,0.65212,0.65212,0.65211,0.65211,0.65212,0.65212,0.65212,0.65211,0.65211,0.65212,0.65212,0.65212,0.65212,0.65212,0.65212,0.65212,0.65212,0.65212,0.65212,0.65213,0.65213,0.65212,0.65212,0.65212,0.65213,0.6521…
9,0.67999,0.68000,0.68000,0.67999,0.68000,0.67998,0.67998,0.67998,0.67998,0.67997,0.67999,0.67998,0.67997,0.67998,0.67997,0.67996,0.67997,0.67996,0.67998,0.67998,0.67996,0.67998,0.67997,0.67996,0.67998,0.67997,0.67997,0.67998,0.67996,0.67997,0.67997,0.67995,0.67996,0.67995,0.67995,0.67996,0.67995,0.67994,0.67996,0.67994,0.67995,0.67997,0.67995,0.67994,0.67995,0.67995,0.67993,0.67994,0.67994,0.679…
60,0.88060,0.88060,0.88059,0.88058,0.88059,0.88058,0.88058,0.88058,0.88058,0.88059,0.88059,0.88059,0.88059,0.88059,0.88058,0.88058,0.88057,0.88057,0.88057,0.88057,0.88058,0.88057,0.88057,0.88057,0.88056,0.88055,0.88056,0.88056,0.88057,0.88056,0.88056,0.88056,0.88055,0.88054,0.88054,0.88054,0.88055,0.88055,0.88055,0.88055,0.88054,0.88053,0.88053,0.88053,0.88054,0.88054,0.88054,0.88054,0.88053,0.88…
983,0.84983,0.84982,0.84981,0.84981,0.84981,0.84981,0.84981,0.84981,0.84981,0.84981,0.84980,0.84980,0.84980,0.84979,0.84980,0.84979,0.84979,0.84979,0.84978,0.84976,0.84977,0.84976,0.84976,0.84976,0.84976,0.84976,0.84976,0.84975,0.84975,0.84975,0.84974,0.84975,0.84975,0.84975,0.84975,0.84975,0.84974,0.84974,0.84974,0.84973,0.84973,0.84972,0.84972,0.84972,0.84972,0.84971,0.84971,0.84971,0.84971,0.8…
4896,0.64897,0.64899,0.64903,0.64905,0.64908,0.64909,0.64911,0.64914,0.64916,0.64918,0.64920,0.64921,0.64923,0.64926,0.64927,0.64929,0.64930,0.64932,0.64935,0.64937,0.64938,0.64941,0.64944,0.64944,0.64943,0.64945,0.64947,0.64948,0.64949,0.64951,0.64953,0.64955,0.64956,0.64958,0.64960,0.64961,0.64962,0.64965,0.64966,0.64967,0.64969,0.64971,0.64973,0.64973,0.64976,0.64977,0.64978,0.64981,0.64983,0.…
65454,0.65454,0.65454,0.65453,0.65453,0.65453,0.65454,0.65454,0.65455,0.65455,0.65454,0.65454,0.65454,0.65454,0.65455,0.65454,0.65455,0.65454,0.65454,0.65455,0.65455,0.65455,0.65455,0.65455,0.65455,0.65456,0.65456,0.65455,0.65455,0.65456,0.65456,0.65456,0.65456,0.65456,0.65456,0.65456,0.65456,0.65456,0.65456,0.65456,0.65456,0.65455,0.65456,0.65456,0.65456,0.65456,0.65456,0.65456,0.65457,0.65456,0…
.68188,0.68188,0.68188,0.68188,0.68188,0.68188,0.68188,0.68188,0.68188,0.68188,0.68188,0.68188,0.68188,0.68188,0.68188,0.68188,0.68188,0.68188,0.68188,0.68188,0.68188,0.68188,0.68188,0.68188,0.68188,0.68188,0.68188,0.68188,0.68188,0.68188,0.68188,0.68188,0.68187,0.68187,0.68187,0.68187,0.68187,0.68187,0.68187,0.68187,0.68188,0.68187,0.68187,0.68188,0.68188,0.68187,0.68188,0.68188,0.68188,0.68187,…
0.89804,0.89803,0.89803,0.89803,0.89802,0.89801,0.89801,0.89800,0.89800,0.89800,0.89800,0.89800,0.89800,0.89799,0.89799,0.89799,0.89798,0.89798,0.89798,0.89798,0.89798,0.89798,0.89797,0.89797,0.89797,0.89797,0.89797,0.89796,0.89796,0.89796,0.89796,0.89796,0.89795,0.89795,0.89795,0.89794,0.89794,0.89794,0.89794,0.89794,0.89794,0.89793,0.89793,0.89793,0.89792,0.89792,0.89792,0.89792,0.89791,0.89791…
,0.89057,0.89056,0.89056,0.89056,0.89057,0.89057,0.89057,0.89057,0.89056,0.89056,0.89056,0.89055,0.89055,0.89055,0.89055,0.89056,0.89056,0.89055,0.89055,0.89055,0.89056,0.89056,0.89055,0.89055,0.89055,0.89055,0.89054,0.89055,0.89055,0.89054,0.89054,0.89053,0.89053,0.89053,0.89054,0.89054,0.89054,0.89053,0.89052,0.89053,0.89053,0.89053,0.89053,0.89052,0.89053,0.89053,0.89053,0.89053,0.89052,0.8905…
1,0.67244,0.67228,0.67217,0.67209,0.67191,0.67177,0.67169,0.67151,0.67139,0.67129,0.67113,0.67102,0.67096,0.67080,0.67068,0.67058,0.67041,0.67031,0.67018,0.67002,0.66989,0.66980,0.66964,0.66952,0.66944,0.66928,0.66917,0.66908,0.66887,0.66874,0.66868,0.66850,0.66836,0.66832,0.66814,0.66797,0.66790,0.66776,0.66761,0.66747,0.66734,0.66720,0.66710,0.66697,0.66677,0.66671,0.66655,0.66634,0.66629,0.666…
86,0.65887,0.65887,0.65886,0.65887,0.65886,0.65885,0.65886,0.65886,0.65885,0.65886,0.65886,0.65885,0.65885,0.65886,0.65885,0.65885,0.65885,0.65885,0.65886,0.65886,0.65885,0.65885,0.65886,0.65886,0.65886,0.65885,0.65885,0.65885,0.65885,0.65885,0.65886,0.65886,0.65887,0.65886,0.65886,0.65887,0.65886,0.65886,0.65886,0.65887,0.65886,0.65887,0.65887,0.65886,0.65886,0.65886,0.65886,0.65887,0.65886,0.65…
584,0.68585,0.68586,0.68586,0.68586,0.68586,0.68587,0.68586,0.68587,0.68588,0.68588,0.68589,0.68589,0.68588,0.68589,0.68589,0.68591,0.68590,0.68591,0.68590,0.68592,0.68592,0.68593,0.68592,0.68593,0.68595,0.68594,0.68594,0.68595,0.68596,0.68596,0.68596,0.68595,0.68596,0.68598,0.68597,0.68597,0.68597,0.68599,0.68599,0.68598,0.68598,0.68599,0.68600,0.68600,0.68600,0.68600,0.68600,0.68601,0.68601,0.6…
8445,0.98435,0.98425,0.98414,0.98401,0.98386,0.98373,0.98360,0.98343,0.98329,0.98321,0.98313,0.98299,0.98285,0.98276,0.98266,0.98254,0.98239,0.98223,0.98209,0.98196,0.98179,0.98166,0.98159,0.98147,0.98131,0.98120,0.98112,0.98101,0.98086,0.98072,0.98057,0.98043,0.98029,0.98013,0.98002,0.97993,0.97977,0.97963,0.97954,0.97945,0.97931,0.97915,0.97896,0.97882,0.97869,0.97852,0.97841,0.97830,0.97813,0.…
90101,0.90101,0.90101,0.90101,0.90101,0.90101,0.90100,0.90100,0.90100,0.90100,0.90099,0.90099,0.90099,0.90098,0.90099,0.90099,0.90098,0.90098,0.90097,0.90098,0.90097,0.90097,0.90097,0.90096,0.90097,0.90097,0.90096,0.90097,0.90096,0.90095,0.90096,0.90096,0.90095,0.90095,0.90095,0.90094,0.90094,0.90095,0.90094,0.90093,0.90093,0.90093,0.90092,0.90092,0.90092,0.90091,0.90091,0.90091,0.90091,0.90090,0…
.86683,0.86683,0.86683,0.86683,0.86682,0.86683,0.86683,0.86683,0.86683,0.86683,0.86683,0.86684,0.86683,0.86683,0.86683,0.86683,0.86683,0.86683,0.86684,0.86682,0.86683,0.86683,0.86683,0.86682,0.86683,0.86684,0.86683,0.86682,0.86683,0.86683,0.86683,0.86683,0.86683,0.86682,0.86683,0.86682,0.86682,0.86682,0.86682,0.86683,0.86683,0.86682,0.86681,0.86677,0.86674,0.86674,0.86675,0.86675,0.86674,0.86673,…
0.66100,0.66101,0.66101,0.66102,0.66101,0.66101,0.66102,0.66102,0.66102,0.66102,0.66102,0.66102,0.66102,0.66102,0.66102,0.66102,0.66102,0.66102,0.66102,0.66103,0.66103,0.66102,0.66102,0.66102,0.66102,0.66103,0.66103,0.66103,0.66103,0.66103,0.66103,0.66103,0.66103,0.66103,0.66103,0.66103,0.66103,0.66104,0.66104,0.66104,0.66104,0.66104,0.66104,0.66104,0.66104,0.66104,0.66104,0.66104,0.66104,0.66104…
,0.66011,0.66012,0.66012,0.66012,0.66015,0.66017,0.66018,0.66020,0.66024,0.66028,0.66031,0.66036,0.66040,0.66044,0.66047,0.66052,0.66056,0.66061,0.66068,0.66075,0.66081,0.66087,0.66092,0.66097,0.66100,0.66104,0.66107,0.66109,0.66112,0.66114,0.66117,0.66120,0.66123,0.66128,0.66136,0.66143,0.66151,0.66156,0.66159,0.66164,0.66167,0.66172,0.66179,0.66187,0.66195,0.66200,0.66204,0.66213,0.66222,0.6623…
9,1.23898,1.23919,1.23943,1.23962,1.23992,1.24014,1.24034,1.24065,1.24088,1.24110,1.24141,1.24163,1.24180,1.24209,1.24233,1.24251,1.24284,1.24310,1.24323,1.24340,1.24356,1.24390,1.24415,1.24444,1.24471,1.24497,1.24520,1.24550,1.24573,1.24584,1.24612,1.24639,1.24657,1.24679,1.24722,1.24741,1.24761,1.24794,1.24817,1.24834,1.24871,1.24896,1.24906,1.24943,1.24970,1.24987,1.25021,1.25051,1.25067,1.250…
11,0.90810,0.90810,0.90810,0.90809,0.90809,0.90809,0.90809,0.90808,0.90809,0.90808,0.90808,0.90808,0.90808,0.90807,0.90807,0.90807,0.90807,0.90806,0.90806,0.90807,0.90806,0.90805,0.90806,0.90806,0.90805,0.90805,0.90805,0.90805,0.90804,0.90804,0.90805,0.90804,0.90804,0.90804,0.90804,0.90804,0.90804,0.90804,0.90803,0.90803,0.90803,0.90803,0.90803,0.90802,0.90802,0.90802,0.90802,0.90801,0.90802,0.90…
278,0.87278,0.87277,0.87277,0.87278,0.87277,0.87277,0.87277,0.87277,0.87277,0.87277,0.87276,0.87277,0.87277,0.87277,0.87277,0.87276,0.87277,0.87277,0.87277,0.87277,0.87276,0.87275,0.87275,0.87276,0.87276,0.87276,0.87276,0.87276,0.87275,0.87275,0.87275,0.87275,0.87275,0.87275,0.87275,0.87274,0.87274,0.87274,0.87275,0.87275,0.87274,0.87273,0.87274,0.87274,0.87274,0.87273,0.87273,0.87274,0.87274,0.8…
6283,0.66282,0.66282,0.66282,0.66283,0.66283,0.66283,0.66283,0.66283,0.66283,0.66283,0.66283,0.66283,0.66283,0.66283,0.66284,0.66284,0.66284,0.66284,0.66285,0.66285,0.66285,0.66285,0.66285,0.66285,0.66284,0.66284,0.66284,0.66286,0.66287,0.66286,0.66285,0.66284,0.66283,0.66283,0.66283,0.66283,0.66284,0.66283,0.66283,0.66283,0.66283,0.66283,0.66283,0.66283,0.66282,0.66282,0.66282,0.66282,0.66282,0.…
66309,0.66309,0.66308,0.66309,0.66309,0.66308,0.66308,0.66309,0.66309,0.66309,0.66308,0.66308,0.66309,0.66310,0.66309,0.66308,0.66309,0.66310,0.66310,0.66310,0.66309,0.66309,0.66309,0.66309,0.66310,0.66310,0.66309,0.66309,0.66308,0.66309,0.66308,0.66309,0.66309,0.66309,0.66309,0.66309,0.66310,0.66309,0.66309,0.66310,0.66310,0.66310,0.66310,0.66310,0.66310,0.66309,0.66309,0.66308,0.66309,0.66309,0…
.69001,0.69001,0.69000,0.69000,0.69001,0.69001,0.69001,0.69000,0.69000,0.69000,0.69000,0.69000,0.69000,0.69000,0.69000,0.69000,0.69000,0.69000,0.69000,0.69000,0.68999,0.69000,0.69000,0.68999,0.68999,0.69000,0.68999,0.68999,0.69000,0.69000,0.68999,0.68999,0.68999,0.69000,0.68999,0.68999,0.68999,0.68999,0.68999,0.68999,0.68999,0.68999,0.68999,0.68999,0.68999,0.68999,0.68999,0.68999,0.68999,0.68999,…
1.29388,1.29377,1.29370,1.29366,1.29363,1.29360,1.29356,1.29351,1.29345,1.29337,1.29329,1.29323,1.29319,1.29316,1.29313,1.29312,1.29310,1.29309,1.29307,1.29302,1.29295,1.29286,1.29277,1.29270,1.29264,1.29257,1.29252,1.29245,1.29238,1.29230,1.29222,1.29214,1.29209,1.29205,1.29202,1.29199,1.29195,1.29189,1.29184,1.29176,1.29169,1.29163,1.29158,1.29154,1.29150,1.29145,1.29141,1.29135,1.29129,1.29122…
,1.01624,1.01614,1.01598,1.01579,1.01562,1.01545,1.01533,1.01526,1.01521,1.01514,1.01506,1.01492,1.01480,1.01473,1.01470,1.01467,1.01461,1.01453,1.01437,1.01413,1.01388,1.01373,1.01366,1.01360,1.01353,1.01344,1.01332,1.01322,1.01315,1.01311,1.01309,1.01304,1.01298,1.01289,1.01271,1.01245,1.01224,1.01210,1.01203,1.01196,1.01188,1.01177,1.01165,1.01158,1.01153,1.01150,1.01148,1.01142,1.01129,1.0111…
8,0.59679,0.59653,0.59643,0.59625,0.59610,0.59593,0.59569,0.59549,0.59528,0.59503,0.59490,0.59472,0.59452,0.59434,0.59417,0.59397,0.59372,0.59353,0.59329,0.59296,0.59273,0.59262,0.59235,0.59196,0.59165,0.59139,0.59094,0.59049,0.59061,0.59088,0.59085,0.59078,0.59057,0.59037,0.59013,0.58988,0.58962,0.58938,0.58923,0.58905,0.58875,0.58851,0.58831,0.58805,0.58778,0.58759,0.58729,0.58706,0.58692,0.586…
39,0.62639,0.62638,0.62639,0.62639,0.62640,0.62640,0.62640,0.62639,0.62639,0.62639,0.62639,0.62639,0.62639,0.62640,0.62640,0.62640,0.62640,0.62640,0.62640,0.62640,0.62640,0.62640,0.62640,0.62640,0.62640,0.62641,0.62641,0.62641,0.62641,0.62640,0.62638,0.62636,0.62636,0.62637,0.62637,0.62637,0.62637,0.62636,0.62636,0.62635,0.62635,0.62636,0.62636,0.62635,0.62635,0.62634,0.62634,0.62635,0.62635,0.62…
258,0.66258,0.66258,0.66258,0.66258,0.66258,0.66257,0.66257,0.66258,0.66258,0.66258,0.66258,0.66258,0.66258,0.66257,0.66257,0.66256,0.66257,0.66258,0.66258,0.66257,0.66257,0.66256,0.66257,0.66257,0.66257,0.66257,0.66256,0.66257,0.66257,0.66258,0.66258,0.66256,0.66256,0.66257,0.66258,0.66257,0.66256,0.66257,0.66257,0.66258,0.66258,0.66257,0.66257,0.66258,0.66258,0.66258,0.66257,0.66258,0.66258,0.6…
0508,1.00498,1.00486,1.00473,1.00458,1.00446,1.00435,1.00424,1.00412,1.00403,1.00395,1.00382,1.00368,1.00359,1.00352,1.00343,1.00333,1.00320,1.00306,1.00291,1.00281,1.00268,1.00255,1.00245,1.00236,1.00223,1.00209,1.00200,1.00193,1.00185,1.00173,1.00159,1.00143,1.00129,1.00119,1.00109,1.00096,1.00085,1.00075,1.00062,1.00048,1.00039,1.00032,1.00025,1.00013,0.99997,0.99981,0.99967,0.99954,0.99940,0.…
90716,0.90715,0.90716,0.90716,0.90716,0.90714,0.90714,0.90715,0.90714,0.90714,0.90713,0.90714,0.90714,0.90713,0.90713,0.90714,0.90712,0.90711,0.90712,0.90712,0.90710,0.90710,0.90711,0.90709,0.90709,0.90710,0.90709,0.90708,0.90709,0.90708,0.90707,0.90708,0.90707,0.90706,0.90707,0.90706,0.90705,0.90706,0.90705,0.90704,0.90706,0.90705,0.90704,0.90704,0.90704,0.90703,0.90703,0.90704,0.90703,0.90702,0…
.86340,0.86340,0.86340,0.86340,0.86340,0.86340,0.86340,0.86340,0.86340,0.86340,0.86339,0.86339,0.86338,0.86338,0.86339,0.86339,0.86339,0.86340,0.86339,0.86338,0.86339,0.86338,0.86338,0.86338,0.86339,0.86339,0.86339,0.86339,0.86339,0.86338,0.86338,0.86338,0.86338,0.86338,0.86338,0.86339,0.86337,0.86334,0.86334,0.86334,0.86335,0.86335,0.86335,0.86335,0.86334,0.86334,0.86334,0.86333,0.86333,0.86333,…
0.62583,0.62583,0.62583,0.62583,0.62583,0.62583,0.62583,0.62583,0.62583,0.62583,0.62583,0.62582,0.62582,0.62581,0.62581,0.62582,0.62582,0.62582,0.62583,0.62582,0.62582,0.62582,0.62581,0.62582,0.62582,0.62583,0.62582,0.62582,0.62582,0.62583,0.62583,0.62583,0.62583,0.62583,0.62582,0.62583,0.62583,0.62584,0.62583,0.62583,0.62582,0.62583,0.62583,0.62584,0.62584,0.62583,0.62583,0.62584,0.62585,0.62584…
,0.65750,0.65753,0.65756,0.65759,0.65761,0.65764,0.65767,0.65769,0.65772,0.65774,0.65776,0.65778,0.65779,0.65782,0.65783,0.65784,0.65785,0.65786,0.65787,0.65788,0.65789,0.65790,0.65791,0.65792,0.65792,0.65794,0.65795,0.65795,0.65796,0.65797,0.65798,0.65799,0.65800,0.65801,0.65802,0.65803,0.65804,0.65805,0.65807,0.65809,0.65812,0.65814,0.65816,0.65819,0.65822,0.65824,0.65826,0.65828,0.65830,0.6583…
5,1.54945,1.55341,1.55736,1.56137,1.56562,1.57020,1.57485,1.57975,1.58470,1.58964,1.59463,1.59993,1.60538,1.61132,1.61752,1.62397,1.63040,1.63704,1.64380,1.64831,1.64989,1.65000,1.65000,1.65001,1.65000,1.65000,1.65001,1.65000,1.65000,1.65000,1.65000,1.65000,1.65001,1.65000,1.65000,1.65001,1.65000,1.65000,1.65000,1.65000,1.65000,1.65000,1.65000,1.65000,1.65001,1.65000,1.65000,1.65001,1.65000,1.650…
45,0.90345,0.90345,0.90345,0.90345,0.90344,0.90344,0.90344,0.90344,0.90343,0.90343,0.90343,0.90341,0.90341,0.90341,0.90341,0.90341,0.90341,0.90341,0.90340,0.90339,0.90339,0.90339,0.90339,0.90339,0.90340,0.90339,0.90339,0.90339,0.90338,0.90338,0.90337,0.90336,0.90336,0.90336,0.90336,0.90336,0.90336,0.90335,0.90335,0.90335,0.90335,0.90335,0.90335,0.90335,0.90334,0.90334,0.90334,0.90334,0.90333,0.90…
028,0.86030,0.86029,0.86027,0.86027,0.86026,0.86028,0.86030,0.86029,0.86030,0.86028,0.86028,0.86029,0.86030,0.86030,0.86029,0.86028,0.86028,0.86029,0.86030,0.86029,0.86027,0.86027,0.86030,0.86029,0.86029,0.86028,0.86028,0.86030,0.86031,0.86031,0.86030,0.86029,0.86032,0.86031,0.86031,0.86029,0.86028,0.86027,0.86028,0.86030,0.86031,0.86033,0.86032,0.86032,0.86031,0.86031,0.86031,0.86032,0.86030,0.8…
2738,0.62737,0.62738,0.62739,0.62738,0.62737,0.62738,0.62738,0.62738,0.62739,0.62740,0.62738,0.62739,0.62740,0.62740,0.62739,0.62740,0.62741,0.62741,0.62740,0.62740,0.62742,0.62742,0.62741,0.62741,0.62742,0.62743,0.62742,0.62739,0.62739,0.62739,0.62740,0.62740,0.62739,0.62739,0.62740,0.62740,0.62739,0.62738,0.62740,0.62741,0.62740,0.62740,0.62739,0.62740,0.62741,0.62741,0.62741,0.62741,0.62740,0.…
62768,0.62768,0.62768,0.62768,0.62769,0.62769,0.62769,0.62767,0.62766,0.62765,0.62764,0.62765,0.62765,0.62764,0.62764,0.62764,0.62764,0.62764,0.62764,0.62764,0.62764,0.62763,0.62764,0.62763,0.62764,0.62763,0.62762,0.62763,0.62763,0.62763,0.62763,0.62762,0.62762,0.62762,0.62763,0.62763,0.62763,0.62763,0.62763,0.62763,0.62763,0.62762,0.62762,0.62762,0.62763,0.62763,0.62763,0.62763,0.62763,0.62764,0…
.66333,0.66333,0.66333,0.66334,0.66333,0.66333,0.66333,0.66332,0.66333,0.66333,0.66333,0.66333,0.66333,0.66332,0.66331,0.66332,0.66332,0.66332,0.66333,0.66332,0.66331,0.66331,0.66331,0.66331,0.66331,0.66332,0.66331,0.66332,0.66332,0.66332,0.66332,0.66332,0.66331,0.66331,0.66332,0.66331,0.66331,0.66331,0.66332,0.66331,0.66331,0.66331,0.66331,0.66331,0.66331,0.66330,0.66331,0.66331,0.66330,0.66330,…
0.91270,0.91270,0.91270,0.91269,0.91269,0.91269,0.91268,0.91268,0.91268,0.91267,0.91268,0.91267,0.91267,0.91267,0.91267,0.91267,0.91266,0.91266,0.91265,0.91265,0.91265,0.91263,0.91262,0.91262,0.91263,0.91262,0.91263,0.91262,0.91262,0.91262,0.91261,0.91261,0.91261,0.91261,0.91261,0.91260,0.91260,0.91259,0.91258,0.91258,0.91257,0.91258,0.91257,0.91258,0.91258,0.91257,0.91257,0.91256,0.91255,0.91255…
,0.86881,0.86879,0.86879,0.86879,0.86879,0.86878,0.86875,0.86876,0.86875,0.86874,0.86873,0.86874,0.86874,0.86872,0.86871,0.86872,0.86872,0.86871,0.86870,0.86869,0.86869,0.86869,0.86869,0.86868,0.86866,0.86867,0.86868,0.86868,0.86867,0.86863,0.86859,0.86856,0.86855,0.86856,0.86857,0.86856,0.86855,0.86854,0.86854,0.86854,0.86853,0.86852,0.86852,0.86852,0.86852,0.86850,0.86849,0.86850,0.86850,0.8685…
5,0.62347,0.62348,0.62351,0.62354,0.62356,0.62357,0.62359,0.62361,0.62363,0.62364,0.62365,0.62367,0.62370,0.62372,0.62374,0.62376,0.62378,0.62382,0.62385,0.62388,0.62389,0.62391,0.62394,0.62397,0.62398,0.62399,0.62398,0.62399,0.62401,0.62403,0.62405,0.62407,0.62408,0.62409,0.62410,0.62411,0.62414,0.62416,0.62418,0.62420,0.62421,0.62423,0.62424,0.62425,0.62426,0.62428,0.62429,0.62431,0.62433,0.624…
79,0.62979,0.62978,0.62979,0.62980,0.62979,0.62978,0.62979,0.62980,0.62980,0.62979,0.62980,0.62980,0.62980,0.62979,0.62980,0.62980,0.62980,0.62980,0.62980,0.62980,0.62980,0.62979,0.62980,0.62980,0.62980,0.62979,0.62980,0.62981,0.62981,0.62980,0.62980,0.62980,0.62980,0.62980,0.62980,0.62981,0.62982,0.62982,0.62980,0.62979,0.62979,0.62979,0.62979,0.62978,0.62978,0.62978,0.62978,0.62979,0.62978,0.62…
589,0.66589,0.66588,0.66588,0.66589,0.66588,0.66588,0.66588,0.66588,0.66588,0.66588,0.66588,0.66588,0.66588,0.66588,0.66588,0.66588,0.66588,0.66588,0.66588,0.66588,0.66588,0.66588,0.66588,0.66588,0.66588,0.66588,0.66588,0.66588,0.66588,0.66587,0.66588,0.66588,0.66587,0.66587,0.66588,0.66588,0.66588,0.66587,0.66587,0.66587,0.66587,0.66587,0.66587,0.66587,0.66587,0.66587,0.66587,0.66587,0.66587,0.6…
2723,0.92720,0.92719,0.92717,0.92714,0.92709,0.92706,0.92701,0.92694,0.92690,0.92687,0.92683,0.92680,0.92679,0.92677,0.92675,0.92673,0.92672,0.92670,0.92667,0.92663,0.92660,0.92658,0.92653,0.92648,0.92645,0.92643,0.92639,0.92635,0.92632,0.92628,0.92623,0.92619,0.92616,0.92612,0.92608,0.92606,0.92602,0.92600,0.92598,0.92595,0.92593,0.92589,0.92584,0.92581,0.92577,0.92573,0.92570,0.92568,0.92565,0.…
91118,0.91111,0.91097,0.91083,0.91074,0.91069,0.91064,0.91051,0.91016,0.90973,0.90959,0.90938,0.90918,0.90909,0.90895,0.90864,0.90838,0.90808,0.90790,0.90763,0.90743,0.90716,0.90689,0.90662,0.90640,0.90617,0.90594,0.90573,0.90548,0.90522,0.90494,0.90476,0.90453,0.90435,0.90417,0.90393,0.90367,0.90343,0.90322,0.90306,0.90283,0.90268,0.90247,0.90222,0.90200,0.90181,0.90163,0.90146,0.90123,0.90112,0…
.67392,0.67376,0.67359,0.67344,0.67328,0.67313,0.67304,0.67289,0.67271,0.67262,0.67249,0.67233,0.67223,0.67208,0.67190,0.67180,0.67166,0.67151,0.67138,0.67124,0.67107,0.67096,0.67086,0.67070,0.67058,0.67041,0.67022,0.67005,0.66987,0.66974,0.66966,0.66956,0.66939,0.66928,0.66919,0.66902,0.66885,0.66873,0.66857,0.66845,0.66832,0.66814,0.66803,0.66792,0.66779,0.66746,0.66728,0.66725,0.66714,0.66703,…
0.63375,0.63374,0.63374,0.63375,0.63375,0.63375,0.63376,0.63376,0.63375,0.63376,0.63377,0.63377,0.63376,0.63377,0.63377,0.63373,0.63368,0.63368,0.63369,0.63367,0.63368,0.63369,0.63367,0.63365,0.63367,0.63365,0.63363,0.63363,0.63364,0.63363,0.63361,0.63363,0.63363,0.63363,0.63361,0.63363,0.63363,0.63361,0.63362,0.63363,0.63361,0.63360,0.63362,0.63362,0.63361,0.63363,0.63364,0.63363,0.63364,0.63365…
,0.67014,0.67014,0.67015,0.67015,0.67015,0.67016,0.67015,0.67015,0.67016,0.67016,0.67015,0.67017,0.67016,0.67016,0.67017,0.67017,0.67017,0.67016,0.67017,0.67018,0.67017,0.67017,0.67018,0.67019,0.67018,0.67017,0.67017,0.67018,0.67019,0.67020,0.67019,0.67019,0.67018,0.67017,0.67018,0.67019,0.67019,0.67019,0.67019,0.67020,0.67020,0.67020,0.67021,0.67020,0.67021,0.67020,0.67020,0.67020,0.67019,0.6701…
1,1.10859,1.10846,1.10834,1.10820,1.10807,1.10799,1.10790,1.10777,1.10764,1.10756,1.10750,1.10741,1.10727,1.10714,1.10701,1.10687,1.10677,1.10667,1.10653,1.10643,1.10635,1.10625,1.10610,1.10599,1.10593,1.10587,1.10576,1.10562,1.10550,1.10536,1.10524,1.10515,1.10504,1.10492,1.10482,1.10474,1.10462,1.10448,1.10438,1.10433,1.10428,1.10418,1.10405,1.10392,1.10379,1.10366,1.10358,1.10350,1.10339,1.103…
23,0.91621,0.91619,0.91616,0.91613,0.91612,0.91609,0.91607,0.91604,0.91602,0.91599,0.91597,0.91594,0.91591,0.91587,0.91584,0.91582,0.91578,0.91574,0.91569,0.91567,0.91564,0.91563,0.91560,0.91558,0.91556,0.91555,0.91554,0.91553,0.91552,0.91552,0.91551,0.91550,0.91549,0.91548,0.91547,0.91545,0.91544,0.91543,0.91540,0.91537,0.91535,0.91532,0.91528,0.91525,0.91522,0.91518,0.91514,0.91507,0.91502,0.91…
087,0.84087,0.84086,0.84086,0.84086,0.84087,0.84087,0.84086,0.84087,0.84088,0.84087,0.84086,0.84087,0.84088,0.84088,0.84088,0.84087,0.84087,0.84088,0.84088,0.84088,0.84087,0.84087,0.84087,0.84088,0.84088,0.84087,0.84087,0.84086,0.84087,0.84088,0.84088,0.84088,0.84088,0.84088,0.84087,0.84087,0.84087,0.84087,0.84087,0.84087,0.84087,0.84087,0.84088,0.84088,0.84088,0.84088,0.84088,0.84089,0.84089,0.8…
2683,0.62682,0.62682,0.62683,0.62683,0.62683,0.62683,0.62684,0.62684,0.62683,0.62684,0.62684,0.62684,0.62684,0.62684,0.62684,0.62684,0.62684,0.62684,0.62685,0.62685,0.62685,0.62685,0.62685,0.62685,0.62685,0.62686,0.62685,0.62686,0.62685,0.62686,0.62686,0.62686,0.62686,0.62686,0.62685,0.62685,0.62685,0.62686,0.62686,0.62687,0.62687,0.62687,0.62686,0.62686,0.62687,0.62688,0.62687,0.62687,0.62687,0.…
62749,0.62749,0.62750,0.62750,0.62752,0.62753,0.62754,0.62756,0.62757,0.62759,0.62761,0.62763,0.62766,0.62769,0.62773,0.62777,0.62782,0.62786,0.62790,0.62793,0.62796,0.62799,0.62801,0.62803,0.62804,0.62806,0.62808,0.62810,0.62814,0.62821,0.62831,0.62844,0.62858,0.62870,0.62879,0.62886,0.62890,0.62893,0.62896,0.62899,0.62900,0.62902,0.62904,0.62906,0.62908,0.62909,0.62910,0.62911,0.62912,0.62913,0…
.27755,1.27781,1.27811,1.27829,1.27852,1.27875,1.27899,1.27928,1.27949,1.27972,1.27999,1.28019,1.28042,1.28067,1.28091,1.28112,1.28146,1.28169,1.28182,1.28212,1.28238,1.28254,1.28283,1.28311,1.28330,1.28355,1.28382,1.28401,1.28427,1.28453,1.28471,1.28495,1.28527,1.28548,1.28572,1.28597,1.28623,1.28651,1.28671,1.28691,1.28720,1.28744,1.28769,1.28797,1.28817,1.28842,1.28865,1.28890,1.28914,1.28942,…
0.92518,0.92516,0.92514,0.92512,0.92509,0.92506,0.92503,0.92499,0.92495,0.92492,0.92488,0.92484,0.92481,0.92476,0.92473,0.92469,0.92464,0.92460,0.92454,0.92451,0.92447,0.92444,0.92441,0.92440,0.92438,0.92436,0.92433,0.92429,0.92424,0.92421,0.92416,0.92413,0.92410,0.92408,0.92406,0.92404,0.92401,0.92398,0.92395,0.92392,0.92387,0.92382,0.92376,0.92371,0.92367,0.92363,0.92360,0.92358,0.92356,0.92354…
,0.85749,0.85749,0.85749,0.85749,0.85749,0.85748,0.85748,0.85747,0.85746,0.85746,0.85744,0.85744,0.85744,0.85744,0.85745,0.85744,0.85744,0.85743,0.85742,0.85742,0.85742,0.85742,0.85742,0.85741,0.85740,0.85740,0.85741,0.85741,0.85740,0.85739,0.85739,0.85740,0.85740,0.85739,0.85738,0.85738,0.85738,0.85738,0.85737,0.85736,0.85737,0.85737,0.85736,0.85735,0.85736,0.85737,0.85736,0.85735,0.85734,0.8573…
0,0.63081,0.63081,0.63081,0.63081,0.63081,0.63082,0.63082,0.63082,0.63082,0.63082,0.63083,0.63084,0.63084,0.63084,0.63082,0.63081,0.63080,0.63081,0.63080,0.63080,0.63080,0.63081,0.63081,0.63081,0.63081,0.63082,0.63082,0.63082,0.63082,0.63082,0.63083,0.63082,0.63082,0.63083,0.63083,0.63084,0.63084,0.63084,0.63085,0.63086,0.63086,0.63086,0.63085,0.63087,0.63087,0.63087,0.63087,0.63087,0.63088,0.630…
76,0.63276,0.63275,0.63275,0.63276,0.63276,0.63276,0.63276,0.63277,0.63277,0.63276,0.63275,0.63277,0.63277,0.63277,0.63277,0.63277,0.63277,0.63276,0.63274,0.63275,0.63275,0.63276,0.63276,0.63275,0.63275,0.63275,0.63276,0.63276,0.63277,0.63276,0.63276,0.63275,0.63275,0.63275,0.63275,0.63276,0.63276,0.63276,0.63276,0.63276,0.63276,0.63276,0.63275,0.63275,0.63275,0.63276,0.63276,0.63276,0.63276,0.63…
240,0.68240,0.68240,0.68240,0.68240,0.68240,0.68240,0.68240,0.68240,0.68239,0.68239,0.68239,0.68240,0.68240,0.68240,0.68240,0.68240,0.68240,0.68240,0.68240,0.68240,0.68239,0.68240,0.68239,0.68239,0.68240,0.68240,0.68240,0.68240,0.68240,0.68240,0.68240,0.68239,0.68239,0.68239,0.68239,0.68239,0.68239,0.68239,0.68239,0.68239,0.68239,0.68239,0.68239,0.68239,0.68239,0.68239,0.68239,0.68239,0.68239,0.6…
7799,0.97795,0.97792,0.97789,0.97784,0.97777,0.97771,0.97766,0.97760,0.97754,0.97749,0.97743,0.97735,0.97728,0.97724,0.97720,0.97715,0.97710,0.97706,0.97700,0.97695,0.97690,0.97687,0.97684,0.97681,0.97676,0.97670,0.97662,0.97655,0.97649,0.97644,0.97640,0.97638,0.97635,0.97632,0.97628,0.97624,0.97618,0.97612,0.97606,0.97600,0.97594,0.97587,0.97581,0.97574,0.97568,0.97563,0.97559,0.97555,0.97550,0.…
86616,0.86613,0.86610,0.86608,0.86606,0.86604,0.86602,0.86601,0.86601,0.86600,0.86599,0.86598,0.86597,0.86596,0.86596,0.86594,0.86593,0.86592,0.86591,0.86591,0.86590,0.86589,0.86587,0.86586,0.86585,0.86584,0.86582,0.86581,0.86578,0.86576,0.86574,0.86572,0.86570,0.86569,0.86567,0.86566,0.86564,0.86562,0.86560,0.86558,0.86557,0.86555,0.86553,0.86551,0.86548,0.86547,0.86545,0.86543,0.86540,0.86539,0…
.50761,0.50632,0.50501,0.50349,0.50203,0.50061,0.49934,0.49801,0.49662,0.49514,0.49351,0.49193,0.49035,0.48879,0.48706,0.48494,0.48332,0.48177,0.48025,0.47854,0.47689,0.47520,0.47353,0.47188,0.47014,0.46829,0.46629,0.46430,0.46240,0.46061,0.45866,0.45691,0.45481,0.45279,0.45038,0.44797,0.44608,0.44409,0.44196,0.43954,0.43699,0.43358,0.43102,0.42716,0.42435,0.42188,0.41916,0.41580,0.41198,0.40766,…
0.63616,0.63616,0.63616,0.63616,0.63617,0.63617,0.63617,0.63618,0.63617,0.63618,0.63618,0.63617,0.63617,0.63618,0.63618,0.63618,0.63618,0.63618,0.63618,0.63619,0.63618,0.63619,0.63619,0.63619,0.63619,0.63619,0.63618,0.63618,0.63618,0.63619,0.63620,0.63620,0.63620,0.63620,0.63620,0.63620,0.63621,0.63620,0.63619,0.63618,0.63616,0.63617,0.63617,0.63618,0.63617,0.63616,0.63617,0.63618,0.63617,0.63617…
,0.68586,0.68586,0.68588,0.68588,0.68587,0.68587,0.68587,0.68588,0.68588,0.68588,0.68587,0.68588,0.68589,0.68588,0.68588,0.68587,0.68588,0.68590,0.68590,0.68589,0.68589,0.68588,0.68588,0.68590,0.68590,0.68590,0.68589,0.68588,0.68588,0.68588,0.68589,0.68590,0.68590,0.68590,0.68590,0.68590,0.68590,0.68590,0.68589,0.68589,0.68590,0.68591,0.68591,0.68591,0.68591,0.68591,0.68590,0.68590,0.68591,0.6859…
8,1.03235,1.03232,1.03229,1.03225,1.03221,1.03216,1.03211,1.03206,1.03201,1.03196,1.03190,1.03185,1.03178,1.03173,1.03168,1.03164,1.03161,1.03157,1.03152,1.03147,1.03142,1.03137,1.03132,1.03128,1.03125,1.03122,1.03119,1.03115,1.03111,1.03105,1.03098,1.03093,1.03088,1.03084,1.03081,1.03078,1.03076,1.03073,1.03070,1.03066,1.03061,1.03057,1.03051,1.03046,1.03042,1.03037,1.03032,1.03027,1.03021,1.030…
64,0.91864,0.91863,0.91863,0.91863,0.91863,0.91863,0.91863,0.91862,0.91862,0.91862,0.91862,0.91861,0.91861,0.91861,0.91860,0.91860,0.91861,0.91860,0.91861,0.91861,0.91860,0.91861,0.91860,0.91859,0.91859,0.91859,0.91859,0.91859,0.91859,0.91859,0.91858,0.91858,0.91858,0.91859,0.91859,0.91858,0.91859,0.91858,0.91858,0.91858,0.91857,0.91857,0.91856,0.91857,0.91856,0.91857,0.91856,0.91857,0.91856,0.91…
284,0.86283,0.86284,0.86284,0.86283,0.86283,0.86283,0.86282,0.86282,0.86283,0.86283,0.86284,0.86284,0.86283,0.86283,0.86283,0.86282,0.86282,0.86283,0.86283,0.86282,0.86282,0.86282,0.86283,0.86282,0.86282,0.86282,0.86282,0.86282,0.86283,0.86283,0.86282,0.86282,0.86282,0.86282,0.86282,0.86282,0.86281,0.86281,0.86282,0.86282,0.86282,0.86282,0.86282,0.86282,0.86282,0.86281,0.86282,0.86282,0.86282,0.8…
3926,0.63927,0.63926,0.63927,0.63927,0.63926,0.63927,0.63928,0.63928,0.63928,0.63928,0.63928,0.63928,0.63928,0.63928,0.63929,0.63929,0.63930,0.63930,0.63930,0.63930,0.63930,0.63930,0.63929,0.63929,0.63930,0.63930,0.63931,0.63931,0.63931,0.63931,0.63931,0.63931,0.63930,0.63930,0.63930,0.63930,0.63931,0.63931,0.63931,0.63931,0.63931,0.63932,0.63932,0.63932,0.63932,0.63932,0.63931,0.63931,0.63931,0.…
67999,0.68001,0.68003,0.68005,0.68007,0.68011,0.68015,0.68019,0.68024,0.68027,0.68031,0.68035,0.68038,0.68042,0.68046,0.68049,0.68052,0.68054,0.68057,0.68060,0.68063,0.68066,0.68068,0.68071,0.68073,0.68074,0.68076,0.68078,0.68079,0.68081,0.68082,0.68084,0.68086,0.68087,0.68088,0.68090,0.68091,0.68093,0.68094,0.68097,0.68101,0.68104,0.68108,0.68111,0.68116,0.68121,0.68124,0.68128,0.68131,0.68136,0…
.12074,1.12044,1.12029,1.12007,1.11977,1.11956,1.11936,1.11916,1.11889,1.11873,1.11858,1.11831,1.11804,1.11782,1.11764,1.11744,1.11721,1.11710,1.11694,1.11667,1.11640,1.11617,1.11600,1.11584,1.11562,1.11552,1.11544,1.11524,1.11481,1.11457,1.11448,1.11430,1.11407,1.11394,1.11389,1.11370,1.11346,1.11327,1.11302,1.11285,1.11275,1.11257,1.11240,1.11226,1.11210,1.11192,1.11174,1.11154,1.11132,1.11121,…
0.92509,0.92509,0.92508,0.92507,0.92507,0.92507,0.92506,0.92506,0.92506,0.92506,0.92506,0.92505,0.92504,0.92504,0.92504,0.92504,0.92502,0.92502,0.92502,0.92501,0.92500,0.92500,0.92500,0.92500,0.92499,0.92499,0.92499,0.92497,0.92497,0.92498,0.92497,0.92496,0.92497,0.92496,0.92495,0.92494,0.92495,0.92494,0.92493,0.92492,0.92493,0.92493,0.92491,0.92491,0.92491,0.92490,0.92489,0.92489,0.92489,0.92488…
,0.86842,0.86842,0.86842,0.86843,0.86843,0.86843,0.86843,0.86842,0.86843,0.86843,0.86842,0.86842,0.86843,0.86843,0.86842,0.86843,0.86843,0.86843,0.86842,0.86842,0.86843,0.86843,0.86843,0.86843,0.86842,0.86842,0.86843,0.86843,0.86843,0.86843,0.86843,0.86842,0.86842,0.86842,0.86842,0.86842,0.86842,0.86842,0.86843,0.86843,0.86842,0.86842,0.86842,0.86842,0.86841,0.86841,0.86842,0.86841,0.86842,0.8684…
1,0.64242,0.64242,0.64242,0.64241,0.64241,0.64241,0.64242,0.64242,0.64243,0.64243,0.64243,0.64243,0.64242,0.64243,0.64243,0.64243,0.64243,0.64244,0.64244,0.64244,0.64244,0.64244,0.64244,0.64244,0.64244,0.64244,0.64244,0.64244,0.64244,0.64243,0.64241,0.64241,0.64241,0.64241,0.64241,0.64241,0.64241,0.64240,0.64240,0.64239,0.64239,0.64240,0.64239,0.64239,0.64239,0.64239,0.64238,0.64239,0.64239,0.642…
76,0.64277,0.64276,0.64276,0.64277,0.64276,0.64275,0.64276,0.64276,0.64276,0.64276,0.64277,0.64277,0.64277,0.64277,0.64277,0.64277,0.64277,0.64277,0.64277,0.64277,0.64277,0.64277,0.64277,0.64276,0.64277,0.64277,0.64277,0.64276,0.64276,0.64276,0.64277,0.64277,0.64277,0.64277,0.64277,0.64276,0.64277,0.64277,0.64277,0.64277,0.64277,0.64276,0.64276,0.64276,0.64277,0.64276,0.64275,0.64272,0.64269,0.64…
pH:6.41881,6.42822,6.42917,6.43107,6.43928,6.45628,6.45594,6.45423,6.46554,6.46445,6.46745,6.48588,6.48644,6.49419,6.50376,6.52119,6.53783,6.53780,6.55043,6.56277,6.56945,6.58790,6.58663,6.58299,6.59283,6.59376,6.61112,6.61434,6.61772,6.61767,6.71246,6.77873,6.76560,6.82881,6.81303,6.80979,6.83885,6.79359,6.77838,6.80879,6.86174,6.89091,6.93071,6.93200,6.91412,6.92572,6.93928,6.98334,6.98785,6.96…
277,7.50344,7.50332,7.50344,7.50274,7.50355,7.50331,7.50301,7.50133,7.49810,7.50345,7.50262,7.50182,7.50390,7.50086,7.50060,7.50241,7.50029,7.50003,7.50309,7.50171,7.50325,7.49994,7.50169,7.50304,7.50287,7.50294,7.50326,7.50333,7.50289,7.50323,7.50307,7.49567,7.49493,7.50033,7.50084,7.50294,7.50123,7.50199,7.50243,7.50122,7.50227,7.50188,7.50322,7.50276,7.50226,7.50281,7.50246,7.50088,7.49820,7.5…
2050,7.22053,7.22037,7.22065,7.22021,7.22035,7.22002,7.22027,7.22047,7.22047,7.22030,7.22056,7.22101,7.21817,7.21525,7.21892,7.21754,7.22004,7.22046,7.21751,7.21748,7.22086,7.22046,7.22034,7.22064,7.22025,7.22019,7.21972,7.22021,7.22007,7.21599,7.22033,7.22008,7.21999,7.22009,7.21985,7.22012,7.21950,7.21954,7.21941,7.22075,7.21968,7.21994,7.21941,7.21984,7.22003,7.21984,7.21954,7.22157,7.21952,7.…
43125,6.43288,6.42444,6.42860,6.43129,6.43003,6.43305,6.43489,6.43464,6.43368,6.43103,6.43385,6.43241,6.43065,6.42623,6.42613,6.43316,6.43286,6.43556,6.43500,6.43586,6.43665,6.43574,6.43464,6.43466,6.43485,6.42789,6.43103,6.42790,6.42801,6.43391,6.43275,6.43461,6.43634,6.43353,6.43295,6.43050,6.43434,6.42866,6.42718,6.43297,6.43553,6.43741,6.43536,6.43240,6.43258,6.43503,6.43056,6.43180,6.43286,6…
.46662,6.46629,6.46627,6.46647,6.46300,6.46324,6.45959,6.46542,6.46548,6.46525,6.46636,6.46667,6.46666,6.46660,6.46543,6.46671,6.46674,6.46706,6.46679,6.46675,6.46678,6.46616,6.46667,6.46750,6.46659,6.46690,6.45621,6.46311,6.46427,6.46501,6.46646,6.46633,6.46478,6.46661,6.46655,6.46695,6.46564,6.46677,6.46150,6.45455,6.46139,6.45864,6.46619,6.46688,6.46620,6.46702,6.46498,6.45654,6.46319,6.46580,…
6.74277,6.74190,6.72838,6.72607,6.73830,6.73819,6.73208,6.74533,6.74324,6.74655,6.74527,6.74236,6.74232,6.74085,6.74664,6.74099,6.73315,6.73121,6.74424,6.74093,6.73781,6.74056,6.74158,6.74522,6.73838,6.73578,6.74533,6.74011,6.73436,6.73573,6.72875,6.72777,6.74038,6.74721,6.74203,6.74445,6.74319,6.73496,6.72876,6.74665,6.74686,6.74217,6.74341,6.74358,6.74202,6.74033,6.73946,6.74567,6.73635,6.73897…
,7.34312,7.34296,7.34254,7.34768,7.34465,7.34322,7.34440,7.34666,7.34761,7.34533,7.34347,7.34306,7.34184,7.34235,7.34286,7.34288,7.34406,7.34336,7.34240,7.34219,7.34265,7.34262,7.34236,7.34281,7.34395,7.35175,7.34899,7.34281,7.34210,7.34574,7.34257,7.34399,7.34636,7.34376,7.34810,7.34720,7.34443,7.34434,7.34519,7.34293,7.34556,7.34265,7.34783,7.34660,7.34277,7.34233,7.34223,7.34205,7.34218,7.3420…
2,7.34080,7.34073,7.34294,7.34212,7.34136,7.33960,7.34071,7.34672,7.34281,7.34087,7.34187,7.34131,7.34120,7.34108,7.34004,7.34392,7.34054,7.34074,7.34201,7.34266,7.34137,7.34286,7.34108,7.34061,7.34257,7.34213,7.34128,7.34141,7.34057,7.34050,7.34055,7.34071,7.34091,7.34099,7.34095,7.34095,7.34099,7.34221,7.34368,7.34331,7.34225,7.34088,7.34253,7.34412,7.34154,7.34112,7.34112,7.34067,7.34061,7.340…
16,6.95224,6.95134,6.94895,6.94786,6.94948,6.94819,6.94916,6.93996,6.95113,6.95148,6.94759,6.94890,6.94973,6.95084,6.94870,6.95098,6.95369,6.94708,6.94682,6.94973,6.94964,6.95016,6.94904,6.94788,6.94560,6.94506,6.94358,6.94323,6.94343,6.94239,6.94111,6.94233,6.94419,6.94214,6.93920,6.93766,6.93726,6.93675,6.93588,6.93545,6.93384,6.93368,6.93514,6.93385,6.93347,6.93255,6.93169,6.93142,6.93078,6.93…
694,6.30684,6.30627,6.30641,6.30534,6.30553,6.30617,6.31526,6.30655,6.30593,6.30666,6.31228,6.30961,6.30748,6.31139,6.30630,6.30683,6.30794,6.31030,6.30713,6.31682,6.30990,6.31063,6.30628,6.31337,6.30782,6.31485,6.30994,6.31895,6.31777,6.31726,6.31258,6.31296,6.31021,6.30824,6.31792,6.32123,6.30861,6.31206,6.31326,6.31147,6.30788,6.30907,6.30645,6.30909,6.32206,6.31778,6.30633,6.30968,6.30953,6.3…
8645,6.58519,6.58709,6.58153,6.58039,6.58038,6.58396,6.58206,6.59221,6.58635,6.58691,6.58018,6.59377,6.58926,6.58332,6.59250,6.58763,6.58712,6.59474,6.59737,6.59072,6.58564,6.58616,6.58274,6.58385,6.57997,6.58298,6.58927,6.58053,6.58001,6.58133,6.58653,6.58439,6.59442,6.59021,6.58599,6.58576,6.58103,6.58481,6.58836,6.58087,6.58738,6.59130,6.59594,6.58865,6.59366,6.59357,6.59006,6.58757,6.58384,6.…
43772,7.43732,7.43747,7.43484,7.43277,7.43195,7.43104,7.43236,7.43261,7.43445,7.43233,7.43251,7.43219,7.43086,7.42947,7.43330,7.43127,7.42994,7.42956,7.43029,7.42792,7.42664,7.42562,7.42532,7.42574,7.42525,7.42692,7.42685,7.42376,7.42434,7.42342,7.42362,7.42193,7.42054,7.42049,7.42118,7.42112,7.41955,7.41851,7.42095,7.41870,7.41699,7.41697,7.41817,7.42077,7.41644,7.41581,7.41569,7.41499,7.41514,7…
.33431,7.33607,7.33437,7.33414,7.33431,7.33404,7.33445,7.33399,7.33439,7.33391,7.33490,7.33397,7.33419,7.33431,7.33396,7.33712,7.33420,7.33411,7.33403,7.33414,7.33396,7.33390,7.33390,7.33407,7.33391,7.33438,7.33475,7.33401,7.33426,7.33374,7.33427,7.33383,7.33447,7.33379,7.33411,7.33567,7.33499,7.33444,7.33407,7.33378,7.33377,7.33372,7.33394,7.33459,7.33382,7.33586,7.33629,7.33403,7.33682,7.33396,…
7.04484,7.04408,7.04466,7.04485,7.04777,7.04531,7.04536,7.04537,7.04478,7.04453,7.04440,7.04507,7.04519,7.04543,7.04795,7.05046,7.04538,7.04463,7.04446,7.04389,7.04496,7.04482,7.04525,7.04587,7.04497,7.04555,7.04543,7.04479,7.04693,7.04482,7.04783,7.04394,7.04429,7.04464,7.04442,7.04489,7.04459,7.04421,7.04428,7.04741,7.04512,7.04396,7.04425,7.04432,7.04452,7.04463,7.04408,7.04404,7.04565,7.04345…
,6.54262,6.54447,6.54402,6.54415,6.54466,6.54446,6.54429,6.54340,6.54442,6.53996,6.53554,6.53872,6.54078,6.54282,6.53783,6.54383,6.54006,6.53623,6.54044,6.54480,6.54222,6.54507,6.54424,6.54097,6.54191,6.54233,6.54542,6.54419,6.53599,6.54284,6.54107,6.53959,6.54156,6.54278,6.53987,6.54347,6.54519,6.54076,6.54269,6.54521,6.54497,6.54377,6.54368,6.53865,6.54366,6.54179,6.54043,6.54376,6.53932,6.5375…
8,6.61996,6.62159,6.62295,6.62340,6.62602,6.62550,6.62572,6.62552,6.62534,6.62659,6.62771,6.62731,6.62813,6.62874,6.62817,6.62785,6.62875,6.62897,6.62741,6.62923,6.63095,6.62739,6.63569,6.63261,6.63237,6.63111,6.62454,6.62661,6.62849,6.62734,6.63221,6.62798,6.63160,6.63539,6.63701,6.63735,6.63920,6.63987,6.63928,6.64006,6.64501,6.64216,6.64179,6.64011,6.64517,6.64386,6.64595,6.64646,6.64697,6.646…
74,9.60057,9.66693,9.69263,9.63930,9.65858,9.71628,9.74617,9.74405,9.73847,9.74026,9.69716,9.68881,9.68682,9.71123,9.76556,9.75021,9.75188,9.75007,9.76944,9.72735,9.74282,9.75146,9.74463,9.75976,9.72771,9.76533,9.76989,9.77429,9.75874,9.78125,9.75999,9.71024,9.73194,9.77299,9.71261,9.73246,9.76457,9.78320,9.78759,9.79512,9.79463,9.79315,9.75670,9.76044,9.78024,9.79556,9.81701,9.80582,9.78458,9.79…
385,7.51326,7.51320,7.51386,7.51333,7.51343,7.51074,7.51344,7.51344,7.51288,7.51344,7.51346,7.50911,7.51314,7.51349,7.51359,7.51338,7.51228,7.51365,7.51360,7.51238,7.50981,7.51256,7.51286,7.51375,7.51352,7.51309,7.51095,7.51023,7.52101,7.51272,7.51408,7.51357,7.51283,7.51375,7.51378,7.51386,7.51150,7.51334,7.51374,7.51382,7.51348,7.51238,7.51330,7.51271,7.51353,7.51384,7.51356,7.52922,7.51625,7.5…
2851,7.22903,7.22867,7.22445,7.22757,7.22936,7.22904,7.22301,7.22779,7.22860,7.22753,7.23897,7.22770,7.22933,7.23001,7.22897,7.22817,7.22918,7.22899,7.22884,7.22960,7.22746,7.22826,7.22910,7.22918,7.22887,7.22825,7.22813,7.22920,7.22927,7.22896,7.22897,7.22567,7.22866,7.22840,7.22794,7.22542,7.22656,7.21972,7.22633,7.22614,7.22730,7.22594,7.22857,7.22801,7.22760,7.22815,7.22808,7.22947,7.22813,7.…
42985,6.42939,6.42911,6.42905,6.42909,6.42912,6.42926,6.42942,6.42897,6.42934,6.42902,6.42865,6.42896,6.42908,6.42899,6.42954,6.42961,6.42946,6.42930,6.42934,6.42918,6.42863,6.42766,6.42801,6.42777,6.42811,6.42818,6.42767,6.42800,6.42757,6.42752,6.42744,6.42713,6.42738,6.42739,6.42662,6.42664,6.42714,6.42788,6.42742,6.42779,6.42774,6.42820,6.42821,6.42783,6.42721,6.42810,6.42744,6.42813,6.42774,6…
.43294,6.43266,6.43288,6.43262,6.43266,6.43288,6.43315,6.43356,6.43320,6.43255,6.43323,6.43275,6.43248,6.43264,6.43289,6.43346,6.43289,6.43288,6.43338,6.43316,6.43285,6.43269,6.43294,6.43282,6.43287,6.43286,6.43294,6.43327,6.43309,6.43302,6.43317,6.43373,6.43328,6.43348,6.43283,6.43344,6.43307,6.43310,6.43310,6.43437,6.43324,6.43292,6.43473,6.43419,6.43340,6.43332,6.43315,6.43338,6.43349,6.43313,…
6.71840,6.71854,6.71863,6.71909,6.71911,6.71854,6.71832,6.71866,6.71844,6.71820,6.71865,6.71845,6.71862,6.71861,6.71828,6.71854,6.71840,6.71850,6.71846,6.71848,6.71835,6.71874,6.71877,6.71860,6.71817,6.71827,6.71827,6.71809,6.71840,6.71843,6.71951,6.71926,6.71861,6.71832,6.71894,6.71629,6.71776,6.71821,6.71881,6.71876,6.71857,6.71841,6.71791,6.71841,6.71849,6.71881,6.71845,6.71846,6.71857,6.71975…
,7.52072,7.52060,7.52076,7.51469,7.52008,7.52065,7.52034,7.52132,7.52093,7.52103,7.52071,7.52086,7.52096,7.52070,7.52061,7.52567,7.52152,7.51977,7.51648,7.52121,7.52106,7.52132,7.52117,7.52100,7.52124,7.52138,7.51463,7.51739,7.51491,7.52046,7.52118,7.51989,7.51496,7.52168,7.52510,7.52112,7.52008,7.52140,7.52036,7.52122,7.52133,7.52090,7.52034,7.52082,7.52002,7.52089,7.51982,7.52078,7.52039,7.5204…
6,7.25219,7.25396,7.25419,7.24568,7.25106,7.25355,7.25347,7.25245,7.25361,7.25348,7.25386,7.25362,7.25307,7.25366,7.25211,7.25158,7.25208,7.25208,7.25262,7.25190,7.25192,7.25228,7.25250,7.25095,7.25184,7.25130,7.24991,7.24743,7.25087,7.25133,7.25118,7.25416,7.24959,7.25132,7.25150,7.25034,7.24903,7.25085,7.25098,7.25034,7.24824,7.25048,7.25066,7.24852,7.25013,7.25010,7.25045,7.24910,7.24872,7.249…
61,6.46705,6.51788,6.51975,6.51845,6.51568,6.51473,6.51199,6.50996,6.50755,6.50457,6.50216,6.49989,6.49895,6.49798,6.49713,6.49726,6.49813,6.49824,6.49838,6.49707,6.49641,6.49557,6.49538,6.49627,6.49399,6.49146,6.49093,6.49121,6.49190,6.49131,6.49114,6.49167,6.49283,6.49369,6.49410,6.49369,6.49305,6.49340,6.49383,6.49434,6.49365,6.49373,6.49382,6.49406,6.49459,6.49557,6.49701,6.49738,6.49679,6.49…
798,6.59800,6.59803,6.59803,6.59801,6.59809,6.59772,6.59811,6.59839,6.60165,6.59814,6.59843,6.59841,6.59846,6.59769,6.59813,6.59814,6.59789,6.59801,6.59813,6.59823,6.59828,6.59840,6.59846,6.59834,6.59828,6.59825,6.59829,6.59836,6.59916,6.59845,6.59829,6.59808,6.59912,6.59821,6.59851,6.59866,6.59845,6.59889,6.59818,6.59747,6.59859,6.59820,6.59870,6.59871,6.59874,6.59866,6.59848,6.59853,6.59857,6.5…
8371,6.88438,6.88423,6.88409,6.88432,6.88460,6.88390,6.88428,6.88441,6.88385,6.88342,6.88444,6.88453,6.88443,6.88456,6.88360,6.88471,6.88451,6.88434,6.88391,6.88463,6.88444,6.88403,6.88439,6.88381,6.88287,6.88439,6.88465,6.88430,6.88408,6.88437,6.88425,6.88440,6.88478,6.88421,6.88440,6.88401,6.88349,6.88433,6.88431,6.88387,6.88460,6.88424,6.88449,6.88429,6.88433,6.88441,6.88483,6.88425,6.88444,6.…
56,7.56242,7.56243,7.56227,7.56228,7.56217,7.56205,7.56191,7.56208,7.56260,7.56161,7.56201,7.56157,7.56183,7.56187,7.56145,7.56155,7.56140,7.56143,7.56238,7.56177,7.56152,7.56164,7.56154,7.56123,7.56135,7.56098,7.56118,7.56115,7.56091,7.56089,7.56116,7.56112,7.56114,7.56082,7.56090,7.56068,7.56032,7.56039,7.56043,7.56019,7.56055,7.56019,7.56004,7.56036,7.55982,7.56046,7.55978,7.56015,7.56010,7.56…
913,7.54901,7.54910,7.54921,7.54897,7.54915,7.54919,7.54875,7.54956,7.54900,7.54927,7.54982,7.54923,7.54954,7.54972,7.54931,7.54937,7.54941,7.54933,7.54898,7.54902,7.54918,7.54913,7.54905,7.54907,7.54908,7.54913,7.54917,7.54916,7.54899,7.54922,7.54906,7.54900,7.54900,7.54912,7.54897,7.54920,7.54918,7.54892,7.54932,7.54943,7.54925,7.54912,7.54968,7.54992,7.54970,7.54946,7.54898,7.54915,7.54930,7.5…
7062,7.17091,7.17046,7.17119,7.17116,7.17087,7.17078,7.17095,7.17102,7.17110,7.17094,7.17148,7.17120,7.17142,7.17134,7.17253,7.17072,7.17116,7.17110,7.17090,7.17115,7.17087,7.17231,7.17082,7.17103,7.17121,7.17086,7.17074,7.17072,7.17085,7.17093,7.17100,7.17110,7.17651,7.17164,7.17136,7.17143,7.17144,7.17127,7.17195,7.17147,7.17193,7.17140,7.17111,7.17129,7.17119,7.17160,7.17145,7.17129,7.17145,7.…
72212,6.72163,6.72372,6.72288,6.72387,6.72262,6.72229,6.72360,6.72386,6.72263,6.72280,6.72333,6.72308,6.72233,6.72195,6.72238,6.72222,6.72225,6.72233,6.72288,6.72265,6.72232,6.72275,6.72363,6.72356,6.72275,6.72264,6.72209,6.72310,6.72180,6.72233,6.72311,6.72201,6.72269,6.72252,6.72288,6.72249,6.72266,6.72462,6.72382,6.72293,6.72241,6.72282,6.72274,6.72259,6.72245,6.72331,6.72277,6.72287,6.72385,6…
.07174,7.07120,7.07157,7.07088,7.07096,7.07182,7.07254,7.07136,7.07107,7.07177,7.07360,7.07379,7.07180,7.07176,7.07208,7.07170,7.07212,7.07243,7.07215,7.07252,7.07223,7.07271,7.07292,7.07287,7.07277,7.07250,7.07327,7.07442,7.07493,7.07377,7.07382,7.07350,7.07372,7.07345,7.07373,7.07362,7.07468,7.07493,7.07521,7.07517,7.07440,7.07392,7.07462,7.07432,7.07438,7.07472,7.07473,7.07504,7.07470,7.07504,…
8443,9.18297,9.17703,9.17992,9.17662,9.17086,9.17190,9.17001,9.16851,9.16678,9.16486,9.16250,9.16022,9.15645,9.15281,9.15212,9.14996,9.14723,9.14349,9.14079,9.14044,9.13776,9.13554,9.13248,9.13030,9.12853,9.12624,9.12390,9.12180,9.11912,9.11621,9.11395,9.11183,9.10929,9.10697,9.10439,9.10230,9.09994,9.09755,9.09503,9.09270,9.09025,9.08781,9.08491,9.08257,9.07887,9.07081,9.07264,9.07101,9.06731,9.…
70423,7.70396,7.70426,7.70386,7.70382,7.70411,7.70400,7.70424,7.70153,7.70135,7.70406,7.70413,7.70415,7.70429,7.70438,7.70442,7.70386,7.70396,7.70438,7.70439,7.70411,7.70376,7.70395,7.70369,7.70263,7.70268,7.70400,7.70401,7.70335,7.70411,7.70428,7.70382,7.70388,7.70385,7.70397,7.70419,7.70359,7.70416,7.70408,7.70365,7.70415,7.70429,7.70381,7.70321,7.70081,7.70369,7.70387,7.70440,7.70441,7.70418,7…
.32571,7.32706,7.32661,7.32520,7.32611,7.32681,7.32700,7.32645,7.32702,7.32663,7.32702,7.32678,7.32663,7.32670,7.32691,7.32710,7.32675,7.32696,7.32664,7.32688,7.32693,7.32668,7.32647,7.32623,7.32607,7.32904,7.32710,7.32711,7.32728,7.32691,7.32704,7.32665,7.32679,7.32702,7.32694,7.32691,7.32681,7.32707,7.32682,7.32695,7.32723,7.32728,7.32722,7.32693,7.32737,7.32749,7.32753,7.32731,7.32719,7.32696,…
6.73897,6.73890,6.73880,6.73887,6.73900,6.73861,6.73830,6.73855,6.73849,6.73883,6.73795,6.73876,6.73865,6.73865,6.73844,6.73921,6.73899,6.73934,6.73962,6.73918,6.73891,6.73934,6.73930,6.73916,6.73934,6.73906,6.73926,6.73938,6.73877,6.73882,6.73890,6.73900,6.73903,6.73884,6.73886,6.73899,6.73915,6.73897,6.73920,6.73918,6.73948,6.73884,6.73870,6.73956,6.73912,6.73956,6.73939,6.73971,6.73958,6.73949…
,6.73981,6.73978,6.73959,6.73962,6.74001,6.73969,6.73958,6.73979,6.73986,6.74026,6.74066,6.74027,6.73978,6.73997,6.73995,6.73994,6.74012,6.74034,6.74577,6.74127,6.74056,6.74054,6.74083,6.74260,6.74540,6.74306,6.74113,6.74356,6.74125,6.74069,6.74027,6.74048,6.74042,6.74084,6.74044,6.74036,6.74026,6.74078,6.74040,6.74038,6.74025,6.73945,6.74011,6.74040,6.74057,6.74032,6.74048,6.74062,6.74058,6.7408…
3,8.55769,8.56387,8.56550,8.56452,8.57083,8.57985,8.58378,8.58306,8.59190,8.59920,8.60429,8.60916,8.61318,8.61364,8.61816,8.61573,8.62129,8.62484,8.62871,8.62713,8.63548,8.62585,8.63627,8.64817,8.65274,8.65669,8.66244,8.64654,8.66466,8.67111,8.67696,8.67016,8.67661,8.67561,8.68939,8.69615,8.69899,8.70385,8.70640,8.70101,8.71028,8.71523,8.71656,8.72145,8.71879,8.71278,8.70852,8.71203,8.71335,8.718…
8475,7.68486,7.68551,7.68523,7.68587,7.68545,7.68542,7.68524,7.68526,7.68551,7.68538,7.68553,7.68548,7.68561,7.68530,7.68527,7.68526,7.68538,7.68541,7.68551,7.68525,7.68536,7.68444,7.68464,7.68542,7.68552,7.68563,7.68550,7.68546,7.68540,7.68555,7.68526,7.68518,7.68549,7.68565,7.68534,7.68548,7.68558,7.68548,7.68555,7.68467,7.68387,7.68338,7.68565,7.68565,7.68544,7.68578,7.68848,7.68815,7.68551,7.…
30835,7.30865,7.30867,7.30907,7.30887,7.30868,7.30919,7.30880,7.30897,7.30860,7.30891,7.30885,7.30909,7.30880,7.30908,7.30891,7.30920,7.30885,7.30914,7.30880,7.30924,7.30892,7.30862,7.30884,7.30906,7.30901,7.30929,7.30912,7.30885,7.30908,7.30877,7.30873,7.30933,7.30875,7.30903,7.30899,7.30897,7.30903,7.30902,7.30893,7.30884,7.30891,7.30907,7.30896,7.30895,7.30903,7.30924,7.30895,7.30949,7.30891,7…
.87771,6.87742,6.87731,6.87744,6.87772,6.87791,6.87789,6.87756,6.87782,6.87790,6.87789,6.87816,6.87806,6.87821,6.87798,6.87822,6.87818,6.87795,6.87822,6.87848,6.87823,6.87858,6.87850,6.87847,6.87882,6.87859,6.87841,6.87851,6.87840,6.87867,6.87845,6.87849,6.87866,6.87840,6.87873,6.87845,6.87886,6.87881,6.87870,6.87880,6.87835,6.88863,6.87955,6.87956,6.87956,6.87928,6.87938,6.87948,6.87972,6.87933,…
6.88173,6.88207,6.88207,6.88201,6.88188,6.88216,6.88203,6.88239,6.88204,6.88177,6.88213,6.88210,6.88181,6.88211,6.88213,6.88193,6.88180,6.88191,6.88168,6.88186,6.88168,6.88203,6.88199,6.88225,6.88197,6.88207,6.88232,6.88199,6.88207,6.88219,6.88212,6.88210,6.88245,6.88198,6.88191,6.88215,6.88199,6.88226,6.88237,6.88216,6.88202,6.88224,6.88206,6.88218,6.88183,6.88206,6.88190,6.88180,6.88199,6.88182…
,7.25898,7.25918,7.25911,7.25896,7.25924,7.25906,7.25916,7.25898,7.25962,7.25912,7.25911,7.25946,7.25961,7.25952,7.25958,7.25925,7.25904,7.25927,7.25938,7.25922,7.25908,7.25916,7.25941,7.25919,7.25919,7.25937,7.25944,7.25963,7.25947,7.25894,7.25943,7.25913,7.25917,7.25920,7.25939,7.25935,7.25925,7.25928,7.25955,7.25929,7.25936,7.25931,7.25940,7.25960,7.25882,7.25933,7.25941,7.25884,7.25877,7.2593…
5,7.57404,7.57403,7.57424,7.57410,7.57447,7.57466,7.57469,7.57517,7.57916,7.57965,7.57600,7.57534,7.57478,7.57510,7.57419,7.57520,7.57501,7.57437,7.57771,7.57542,7.57447,7.57460,7.57415,7.57538,7.57526,7.57424,7.57410,7.57437,7.57403,7.57408,7.57413,7.57459,7.57398,7.57400,7.57381,7.57388,7.57379,7.57380,7.57376,7.57432,7.57418,7.57406,7.57443,7.57698,7.57396,7.57400,7.57365,7.57379,7.57386,7.573…
94,7.49578,7.49415,7.49207,7.48988,7.48803,7.48569,7.48391,7.48224,7.47984,7.47730,7.47530,7.47266,7.47085,7.46920,7.46887,7.46717,7.46521,7.46360,7.46207,7.46121,7.45909,7.45616,7.45476,7.45401,7.45136,7.44920,7.44685,7.44480,7.44282,7.44334,7.44353,7.43944,7.43916,7.43609,7.43309,7.43063,7.42856,7.42663,7.42495,7.42323,7.42175,7.42034,7.41844,7.41738,7.41471,7.41295,7.41141,7.40943,7.40798,7.40…
020,6.88926,6.88842,6.88891,6.88859,6.88733,6.88733,6.88718,6.88636,6.88673,6.88542,6.88557,6.88598,6.88528,6.88559,6.88529,6.88480,6.88415,6.88378,6.88295,6.88240,6.88184,6.88145,6.88132,6.88172,6.88063,6.88012,6.87923,6.87805,6.87746,6.87721,6.87654,6.87533,6.87570,6.87561,6.87490,6.87422,6.87314,6.87312,6.87250,6.87249,6.87190,6.87208,6.87135,6.87110,6.87122,6.87112,6.87109,6.87052,6.87075,6.8…
4372,6.84381,6.84394,6.84419,6.84414,6.84393,6.84406,6.84414,6.84401,6.84410,6.84438,6.84405,6.84437,6.84429,6.84405,6.84443,6.84417,6.84482,6.84429,6.84447,6.84412,6.84428,6.84435,6.84507,6.84569,6.84464,6.84414,6.84439,6.84419,6.84388,6.84415,6.84415,6.84445,6.84376,6.84401,6.84362,6.84376,6.84410,6.84405,6.84348,6.84328,6.84358,6.84343,6.84400,6.84356,6.84368,6.84338,6.84369,6.84386,6.84413,6.…
21678,7.21643,7.21665,7.21677,7.21620,7.21684,7.21658,7.21686,7.21629,7.21640,7.21626,7.21629,7.21657,7.21676,7.21668,7.21643,7.21664,7.21628,7.21671,7.21688,7.21658,7.21641,7.21647,7.22256,7.21712,7.21683,7.21686,7.21703,7.21691,7.21740,7.21671,7.21792,7.21696,7.21640,7.21690,7.21732,7.21691,7.21686,7.21689,7.21672,7.21667,7.21733,7.21723,7.21712,7.21699,7.21713,7.21695,7.21678,7.21719,7.21660,7…
,7.74902,7.75481,7.74933,7.74892,7.74881,7.74845,7.74807,7.74791,7.74767,7.74764,7.74725,7.74706,7.74683,7.74653,7.74629,7.74629,7.74595,7.74566,7.74573,7.74561,7.74515,7.74503,7.74489,7.74464,7.74461,7.74409,7.74392,7.74390,7.74335,7.74184,7.74266,7.74251,7.74271,7.74246,7.74219,7.74221,7.74166,7.74179,7.74138,7.74115,7.74125,7.74130,7.74119,7.74088,7.74055,7.74022,7.73981,7.74012,7.73941,7.7396…
6,7.69597,7.69844,7.69860,7.69901,7.69833,7.69829,7.69741,7.69881,7.69900,7.69895,7.69807,7.69833,7.69856,7.69889,7.69900,7.69817,7.69828,7.69910,7.69891,7.69917,7.69905,7.69896,7.69928,7.69886,7.69793,7.69860,7.69891,7.69898,7.69930,7.69886,7.69932,7.69929,7.69880,7.69902,7.69896,7.69884,7.69928,7.69934,7.69896,7.69886,7.69889,7.69896,7.69845,7.69816,7.69909,7.69892,7.69876,7.69884,7.69893,7.699…
38,7.32236,7.32237,7.32238,7.32241,7.32246,7.32237,7.32221,7.32219,7.32186,7.32157,7.32195,7.32108,7.32075,7.32081,7.32101,7.32060,7.32044,7.32040,7.32035,7.32055,7.32056,7.32028,7.31991,7.31995,7.32025,7.31983,7.31992,7.32009,7.31995,7.31958,7.31850,7.31931,7.31957,7.31939,7.31812,7.31943,7.31948,7.31964,7.31936,7.31931,7.31950,7.31953,7.31922,7.31972,7.31966,7.31948,7.31950,7.31982,7.31891,7.31…
128,6.91142,6.91128,6.91145,6.91139,6.91147,6.91130,6.91149,6.91142,6.91097,6.91127,6.91116,6.91128,6.91142,6.91144,6.91149,6.91185,6.91105,6.91149,6.91162,6.91152,6.91163,6.91170,6.91152,6.91177,6.91143,6.91153,6.91122,6.91185,6.91186,6.91168,6.91169,6.91157,6.91154,6.91158,6.91168,6.91207,6.91193,6.91136,6.91166,6.91177,6.91187,6.91187,6.91176,6.91165,6.91201,6.91194,6.91219,6.91242,6.91211,6.9…
5663,7.15698,7.15696,7.15785,7.15810,7.15875,7.15899,7.15923,7.15968,7.15990,7.16006,7.16098,7.16130,7.16198,7.16234,7.16244,7.16320,7.16366,7.16402,7.16438,7.16453,7.16551,7.16571,7.16607,7.16598,7.16647,7.16653,7.16717,7.16747,7.16819,7.16841,7.16882,7.16947,7.16960,7.16992,7.17102,7.17115,7.17213,7.17204,7.17222,7.17267,7.17313,7.17377,7.17427,7.17442,7.17490,7.17542,7.17682,7.17664,7.17666,7.…
94,10.14333,10.14818,10.15337,10.14025,10.13837,10.14135,10.14227,10.14883,10.14789,10.14502,10.15015,10.15861,10.15810,10.14824,10.15539,10.15520,10.15194,10.15923,10.15219,10.15349,10.15652,10.15356,10.16278,10.16470,10.15462,10.16616,10.16076,10.16537,10.16391,10.16591,10.17597,10.16891,10.16543,10.16537,10.16553,10.16412,10.16758,10.16609,10.16917,10.17578,10.18084,10.17538,10.17467,10.17446,…
2,7.62128,7.62106,7.62117,7.62106,7.62125,7.62163,7.62148,7.62133,7.62139,7.62125,7.62128,7.62121,7.62128,7.62119,7.62131,7.62126,7.62249,7.62209,7.62126,7.62135,7.62235,7.62209,7.62173,7.62149,7.62117,7.62402,7.62182,7.62156,7.62105,7.62084,7.62223,7.62131,7.62106,7.62128,7.62131,7.62138,7.62122,7.62113,7.62128,7.62165,7.62164,7.62138,7.62125,7.62211,7.62188,7.62306,7.62272,7.62149,7.62128,7.622…
92,7.12739,7.12728,7.12748,7.12767,7.12731,7.12785,7.12758,7.12778,7.12753,7.12764,7.12739,7.12754,7.12718,7.12759,7.12744,7.12810,7.12782,7.12723,7.12756,7.12785,7.12779,7.12785,7.12777,7.12765,7.12780,7.12760,7.12814,7.12782,7.12780,7.12791,7.12760,7.12746,7.12761,7.12731,7.12809,7.12996,7.12963,7.12774,7.12705,7.12754,7.12709,7.12720,7.12736,7.12746,7.12765,7.12771,7.12978,7.12887,7.12838,7.12…
690,6.72564,6.72589,6.72558,6.72553,6.72556,6.72563,6.72585,6.72595,6.72541,6.72528,6.72516,6.72589,6.72560,6.72549,6.72591,6.72554,6.72634,6.72629,6.72602,6.72560,6.72566,6.72588,6.72647,6.72592,6.72606,6.72574,6.72592,6.72626,6.72617,6.72573,6.72545,6.72538,6.72511,6.72466,6.72460,6.72451,6.72473,6.72464,6.72432,6.72460,6.72482,6.72452,6.72408,6.72447,6.72404,6.72444,6.72444,6.72429,6.72424,6.7…
2917,6.72945,6.72931,6.72928,6.72923,6.72904,6.72941,6.72996,6.72943,6.72938,6.72928,6.72991,6.73003,6.72936,6.72952,6.72948,6.72957,6.72903,6.72953,6.72999,6.72969,6.72944,6.72939,6.72964,6.72908,6.72913,6.72857,6.72848,6.72846,6.72864,6.72855,6.72839,6.72816,6.72838,6.72842,6.72846,6.72818,6.72794,6.72818,6.72838,6.72795,6.72780,6.72826,6.72814,6.72818,6.72847,6.72840,6.72810,6.72818,6.72823,6.…
22167,7.22147,7.22200,7.22209,7.22466,7.22636,7.22368,7.22284,7.22427,7.22170,7.22176,7.22157,7.22154,7.22167,7.22155,7.22200,7.22147,7.22177,7.22186,7.22177,7.22184,7.22156,7.22168,7.22167,7.22147,7.22281,7.22198,7.22169,7.22196,7.22177,7.22166,7.22172,7.22160,7.22204,7.22181,7.22205,7.22242,7.22562,7.22357,7.22253,7.22325,7.22199,7.22159,7.22147,7.22170,7.22173,7.22141,7.22152,7.22158,7.22166,7…
.80756,7.81061,7.80770,7.80778,7.80779,7.80779,7.80747,7.80718,7.80770,7.80708,7.80712,7.80748,7.80724,7.80726,7.80714,7.80663,7.80694,7.80672,7.80664,7.80700,7.80740,7.80689,7.80626,7.80758,7.80750,7.80681,7.80724,7.80723,7.80320,7.80336,7.80602,7.80646,7.80682,7.80684,7.80735,7.80698,7.80714,7.80747,7.80706,7.80728,7.80614,7.80585,7.80736,7.80748,7.80741,7.80716,7.80746,7.80754,7.80734,7.80743,…
7.33581,7.33566,7.33514,7.33563,7.33521,7.33466,7.33508,7.33513,7.33512,7.33481,7.33481,7.33476,7.33451,7.33346,7.33324,7.33074,7.33192,7.33391,7.33395,7.33418,7.33411,7.33408,7.33350,7.33296,7.33322,7.33333,7.33330,7.33309,7.33273,7.33311,7.33319,7.32596,7.31504,7.31502,7.33002,7.33234,7.33213,7.33223,7.33235,7.33237,7.33201,7.33196,7.33118,7.33010,7.33198,7.33182,7.33171,7.33155,7.33162,7.33132…
,6.69988,6.69851,6.69738,6.69609,6.69561,6.69541,6.69468,6.69409,6.69402,6.69394,6.69400,6.69350,6.69379,6.69293,6.69328,6.69350,6.69467,6.69499,6.69486,6.69438,6.69452,6.67616,6.69913,6.70003,6.69985,6.69962,6.70213,6.69843,6.69857,6.69812,6.69890,6.69855,6.69948,6.69979,6.69949,6.69991,6.70022,6.70044,6.70112,6.70100,6.70148,6.70202,6.70217,6.70241,6.70294,6.70380,6.70349,6.70380,6.70423,6.7042…
6,6.80425,6.80427,6.80409,6.80351,6.80405,6.80394,6.80406,6.80398,6.80382,6.80366,6.80368,6.80399,6.80360,6.80502,6.80673,6.80395,6.80575,6.80452,6.80320,6.80289,6.80313,6.80384,6.80443,6.80392,6.80410,6.80587,6.81198,6.80566,6.80417,6.80406,6.80391,6.80408,6.80414,6.80382,6.80405,6.80404,6.80386,6.80393,6.80510,6.80442,6.81056,6.80469,6.80558,6.80539,6.80446,6.80471,6.80453,6.80440,6.80442,6.803…
58,7.29473,7.29797,7.30080,7.29432,7.29596,7.29731,7.29916,7.29472,7.29479,7.29839,7.29438,7.29410,7.29422,7.29566,7.30204,7.29949,7.29394,7.29397,7.29996,7.30327,7.29854,7.29404,7.29375,7.29380,7.29337,7.29338,7.29346,7.29322,7.29373,7.29364,7.29414,7.29394,7.29373,7.29515,7.29550,7.29594,7.29883,7.30042,7.29440,7.29452,7.29696,7.29380,7.29325,7.29405,7.29376,7.29378,7.29490,7.29506,7.29399,7.29…
75894,7.75902,7.75882,7.75870,7.75857,7.75853,7.75820,7.75824,7.75784,7.75776,7.75774,7.75764,7.75723,7.75698,7.75688,7.75653,7.75657,7.75628,7.75632,7.75604,7.75583,7.75579,7.75554,7.75508,7.75496,7.75495,7.75477,7.75434,7.75461,7.75419,7.75416,7.75383,7.75345,7.75343,7.75334,7.75365,7.75328,7.75271,7.75303,7.75276,7.75244,7.75244,7.75233,7.75197,7.75196,7.75186,7.75163,7.75150,7.75135,7.75110,7…
.71250,7.71265,7.71232,7.71251,7.71262,7.71250,7.71248,7.71480,7.71354,7.71277,7.71289,7.71176,7.71271,7.71272,7.71286,7.71281,7.71287,7.72157,7.71352,7.71345,7.71309,7.71311,7.71311,7.71307,7.71652,7.71373,7.71332,7.71308,7.71332,7.71317,7.71315,7.71318,7.71316,7.71333,7.71299,7.71304,7.71313,7.71310,7.71287,7.71299,7.71314,7.71330,7.71292,7.71256,7.71223,7.71306,7.71291,7.71389,7.71287,7.71324,…
7.21991,7.21986,7.22031,7.22014,7.21995,7.21989,7.22034,7.22033,7.22006,7.22003,7.22024,7.22024,7.22041,7.22551,7.22209,7.22081,7.22073,7.22076,7.22093,7.22108,7.22081,7.22079,7.22069,7.22092,7.22083,7.22096,7.22071,7.22100,7.22099,7.22115,7.22110,7.22092,7.22117,7.22128,7.22140,7.22063,7.22413,7.22315,7.22192,7.22165,7.22149,7.22156,7.22169,7.22132,7.22153,7.22160,7.22157,7.22176,7.22175,7.22149…
,6.89450,6.88979,6.89499,6.89491,6.89492,6.89504,6.89461,6.89540,6.89546,6.89515,6.89514,6.89472,6.89488,6.89461,6.89399,6.89310,6.89463,6.89259,6.89200,6.88018,6.89042,6.88439,6.88953,6.89263,6.89383,6.89562,6.89544,6.89555,6.89552,6.89459,6.88605,6.88163,6.89171,6.89538,6.89557,6.89426,6.89186,6.89271,6.89558,6.89532,6.89189,6.89274,6.89471,6.89396,6.88872,6.89514,6.89582,6.89563,6.89558,6.8957…
5,7.33618,7.33482,7.33645,7.33777,7.33579,7.33172,7.33539,7.33830,7.33867,7.33864,7.33847,7.33269,7.32397,7.33833,7.33879,7.33862,7.33541,7.33959,7.33800,7.33961,7.34012,7.34037,7.34043,7.34092,7.34082,7.34105,7.34621,7.34426,7.34190,7.34214,7.33730,7.32963,7.33574,7.34223,7.34257,7.34286,7.34282,7.34309,7.34339,7.34291,7.33579,7.34274,7.34402,7.34355,7.34031,7.32858,7.33140,7.32819,7.34096,7.344…
0743,9.50746,9.50696,9.50491,9.50313,9.50317,9.50123,9.50200,9.49835,9.49758,9.49697,9.49485,9.49361,9.49210,9.49074,9.48912,9.48897,9.48806,9.48629,9.48542,9.48448,9.48281,9.48175,9.48049,9.47861,9.47616,9.47552,9.47510,9.47355,9.47254,9.47110,9.46991,9.46904,9.46746,9.46679,9.46559,9.46410,9.46265,9.46251,9.46071,9.45945,9.45871,9.45820,9.45603,9.45478,9.45342,9.45179,9.45051,9.44937,9.44805,9.…
77149,7.77155,7.77154,7.77156,7.77115,7.77151,7.77161,7.77132,7.77133,7.77126,7.77108,7.77130,7.77130,7.77148,7.77127,7.77129,7.77103,7.77166,7.77146,7.77151,7.77144,7.77141,7.77125,7.77143,7.77148,7.77133,7.77121,7.77141,7.77111,7.77081,7.77123,7.77080,7.77117,7.77133,7.77139,7.77144,7.77151,7.77153,7.77127,7.77113,7.77102,7.77147,7.77154,7.77144,7.77124,7.77114,7.77159,7.77129,7.77142,7.77131,7…
.28278,7.28290,7.28286,7.28306,7.28335,7.28339,7.28315,7.28326,7.28337,7.28340,7.28337,7.28329,7.28331,7.28304,7.28329,7.28360,7.28321,7.28316,7.28330,7.28352,7.28338,7.28331,7.28362,7.28341,7.28352,7.28350,7.28346,7.28328,7.28353,7.28353,7.28345,7.28336,7.28357,7.28366,7.28352,7.28363,7.28373,7.28339,7.28359,7.28372,7.28347,7.28371,7.28344,7.28385,7.28369,7.28357,7.28373,7.28374,7.28406,7.28388,…
6.83401,6.83425,6.83406,6.83422,6.83409,6.83408,6.83430,6.83418,6.83433,6.83452,6.83455,6.83445,6.83437,6.83446,6.83465,6.83429,6.83422,6.83428,6.83425,6.83468,6.83450,6.83429,6.83450,6.83450,6.83453,6.83452,6.83444,6.83428,6.83432,6.83433,6.83472,6.83482,6.83487,6.83446,6.83445,6.83497,6.83486,6.83488,6.83488,6.83459,6.83451,6.83472,6.83456,6.83432,6.83474,6.83428,6.83414,6.83449,6.83451,6.83426…
,6.83399,6.83327,6.83340,6.83428,6.83891,6.83993,6.84508,6.83707,6.84107,6.84220,6.83329,6.83343,6.83319,6.83331,6.83339,6.83359,6.83400,6.83342,6.83342,6.83345,6.83714,6.83437,6.83611,6.83484,6.83380,6.83404,6.83951,6.83441,6.83599,6.83673,6.84743,6.83611,6.83373,6.83397,6.83364,6.83382,6.83398,6.83421,6.83375,6.83374,6.83401,6.83397,6.83416,6.83760,6.83440,6.83437,6.83364,6.83362,6.83420,6.8343…
8,9.17166,9.17352,9.17580,9.17561,9.17003,9.14531,9.17865,9.18662,9.18776,9.19120,9.19601,9.19357,9.20396,9.20137,9.20234,9.20903,9.21086,9.21336,9.21624,9.22212,9.21845,9.22719,9.22757,9.23391,9.24196,9.23949,9.24501,9.24628,9.24435,9.19815,9.22498,9.22346,9.25501,9.25334,9.25820,9.26064,9.26440,9.27291,9.27343,9.27653,9.27368,9.25605,9.25013,9.28193,9.27818,9.26451,9.28302,9.28762,9.29406,9.294…
7328,7.67587,7.67368,7.68072,7.68442,7.67524,7.67355,7.67366,7.67315,7.67351,7.67361,7.67327,7.67318,7.67398,7.67569,7.67744,7.67681,7.67342,7.67463,7.67439,7.67339,7.67350,7.67420,7.67404,7.67413,7.67500,7.67665,7.67341,7.67486,7.67319,7.67304,7.67331,7.67660,7.68470,7.67424,7.67344,7.67307,7.67366,7.67378,7.67461,7.67585,7.67477,7.67522,7.67404,7.67392,7.67347,7.67312,7.67333,7.67353,7.67430,7.…
18870,7.18902,7.18450,7.18551,7.18881,7.19117,7.18419,7.18320,7.18304,7.18316,7.18322,7.18363,7.19089,7.19466,7.19273,7.19131,7.18494,7.18886,7.18780,7.18320,7.18322,7.18290,7.18294,7.18300,7.18311,7.18306,7.18313,7.18319,7.18331,7.18377,7.18386,7.18308,7.18481,7.18791,7.18861,7.18755,7.18965,7.18373,7.18605,7.18289,7.18393,7.18329,7.18320,7.18296,7.18447,7.18388,7.18293,7.18301,7.18320,7.18305,7…
.99890,6.99659,6.99815,6.99780,6.99302,6.99460,6.99852,6.99915,6.99913,6.99926,6.99919,6.99917,6.99630,6.99484,6.99776,6.99564,6.99893,6.99479,6.98693,6.99550,6.99512,6.99808,6.99905,6.99916,6.99934,6.99816,6.99894,7.00004,7.00004,7.00022,7.00016,7.00011,7.00007,7.00006,7.00010,6.99982,7.00065,6.99999,6.99985,6.99939,6.99567,6.99323,6.99246,6.99759,6.99127,6.99924,6.99956,6.99982,6.99713,6.99849,…
7.00101,7.00087,7.00019,6.99230,6.98570,6.98384,6.99883,7.00046,7.00003,7.00036,7.00105,7.00068,7.00122,7.00101,7.00132,7.00070,7.00024,6.99842,6.99188,6.99778,7.00037,7.00136,7.00110,7.00109,7.00067,7.00134,6.99420,7.00060,7.00116,7.00144,6.99918,6.99395,6.99092,6.98905,6.99015,7.00109,7.00113,6.99545,6.99998,7.00070,7.00108,7.00093,6.99855,6.99925,7.00110,7.00137,7.00105,6.99522,6.99967,7.00149…
,7.49316,7.49279,7.49281,7.49251,7.49036,7.48976,7.49218,7.49277,7.49325,7.49306,7.49257,7.49301,7.49281,7.49214,7.49279,7.49329,7.49262,7.49226,7.49271,7.49264,7.49293,7.49134,7.49255,7.49320,7.49310,7.49276,7.49288,7.49279,7.49232,7.49271,7.49275,7.49266,7.49273,7.49319,7.49322,7.49279,7.49291,7.49291,7.49010,7.49293,7.49229,7.49283,7.48745,7.47255,7.48344,7.49250,7.49057,7.49076,7.49258,7.4828…
.97030,7.96903,7.96807,7.96673,7.97093,7.96485,7.96339,7.96192,7.96319,7.96060,7.95786,7.95694,7.95559,7.95434,7.95303,7.95185,7.95101,7.94974,7.94897,7.94823,7.94656,7.94534,7.94397,7.94270,7.94192,7.94081,7.93989,7.93859,7.93726,7.93582,7.93522,7.93375,7.93299,7.93124,7.93052,7.92959,7.92849,7.92729,7.92647,7.92545,7.92450,7.92364,7.92244,7.92160,7.92061,7.91941,7.91844,7.91737,7.91638,7.91508,…
7.67173,7.67200,7.67192,7.67202,7.67179,7.67189,7.67192,7.67185,7.67195,7.67171,7.67179,7.67185,7.67166,7.67178,7.67166,7.67174,7.67224,7.67162,7.67200,7.67200,7.67199,7.67210,7.67209,7.67183,7.67173,7.67178,7.67163,7.67181,7.67203,7.67191,7.67187,7.67222,7.67210,7.67227,7.67169,7.67177,7.67214,7.67161,7.67195,7.67193,7.67186,7.67193,7.67177,7.67184,7.67165,7.67171,7.67221,7.67158,7.67165,7.67189…
,7.08552,7.08486,7.08408,7.08332,7.08257,7.08144,7.08037,7.08004,7.07938,7.08083,7.07814,7.07795,7.07759,7.07724,7.07660,7.07568,7.07563,7.07536,7.07527,7.07483,7.07424,7.07383,7.07299,7.07193,7.07133,7.07019,7.06933,7.06864,7.06743,7.06690,7.06716,7.06702,7.06689,7.06576,7.06511,7.06455,7.06399,7.06452,7.06392,7.06347,7.06311,7.06275,7.06243,7.06097,7.05936,7.05930,7.05815,7.05733,7.05705,7.0563…
0,6.62266,6.62220,6.62242,6.62249,6.62222,6.62239,6.62263,6.62254,6.62214,6.62263,6.62267,6.62250,6.62268,6.62289,6.62256,6.62230,6.62274,6.62257,6.62261,6.62247,6.62236,6.62270,6.62296,6.62232,6.62298,6.62268,6.62285,6.62266,6.62262,6.62276,6.62281,6.62259,6.62280,6.62265,6.62301,6.62301,6.62309,6.62261,6.62290,6.62314,6.62302,6.62298,6.62301,6.62324,6.62302,6.62304,6.62289,6.62327,6.62315,6.623…
89,7.22689,7.22666,7.22944,7.22733,7.22747,7.22710,7.22710,7.22727,7.22722,7.22708,7.22738,7.22703,7.22733,7.22736,7.22721,7.22750,7.22751,7.22764,7.22765,7.22738,7.22773,7.22777,7.22763,7.22779,7.22750,7.22792,7.22769,7.22771,7.22785,7.22834,7.22816,7.22801,7.22806,7.22805,7.22812,7.22827,7.22832,7.22826,7.22818,7.22818,7.22864,7.22833,7.22858,7.22845,7.22863,7.22889,7.22882,7.22877,7.22908,7.22…
.82446,9.82275,9.82246,9.82125,9.82016,9.81901,9.81831,9.81727,9.81614,9.81503,9.81358,9.81255,9.81162,9.81024,9.80956,9.80892,9.80735,9.80619,9.80485,9.80375,9.80281,9.80173,9.80090,9.80018,9.79884,9.79740,9.79596,9.79512,9.79446,9.79261,9.79169,9.79018,9.78950,9.78835,9.78755,9.78677,9.78548,9.78487,9.78334,9.78245,9.78071,9.77976,9.77880,9.77706,9.77586,9.77528,9.77424,9.77295,9.77166,9.77039,…
7.73057,7.73087,7.73049,7.73033,7.72960,7.72983,7.72979,7.72966,7.73035,7.72998,7.73031,7.73014,7.73024,7.73007,7.73029,7.72995,7.72965,7.73014,7.73026,7.72991,7.72988,7.73019,7.72982,7.73000,7.72982,7.73028,7.73012,7.73003,7.72981,7.73141,7.73079,7.73060,7.73061,7.73055,7.73067,7.73016,7.73034,7.73003,7.73020,7.72962,7.73009,7.72976,7.72998,7.72956,7.72992,7.72993,7.73008,7.72960,7.72993,7.73006…
,7.08749,7.08784,7.08754,7.08720,7.08785,7.08793,7.08784,7.08769,7.08824,7.08783,7.08821,7.08746,7.08746,7.08772,7.08764,7.08666,7.08819,7.08803,7.08861,7.08805,7.08831,7.08861,7.08834,7.08799,7.08802,7.08784,7.08830,7.09108,7.08885,7.08805,7.08832,7.08901,7.08840,7.08846,7.08878,7.08827,7.08845,7.08848,7.08892,7.08824,7.08740,7.08839,7.08858,7.08815,7.08839,7.08843,7.08836,7.08812,7.08869,7.0883…
1,6.48120,6.48132,6.48146,6.48195,6.48159,6.48102,6.48137,6.48132,6.48138,6.48140,6.48114,6.48138,6.48145,6.48198,6.48111,6.48125,6.48148,6.48108,6.48108,6.48147,6.48100,6.48128,6.48148,6.48110,6.48149,6.48154,6.48175,6.48160,6.48149,6.48113,6.48083,6.48103,6.48140,6.48062,6.48094,6.48026,6.48077,6.48056,6.48067,6.48021,6.48054,6.48124,6.48087,6.48145,6.48158,6.48150,6.48114,6.48135,6.48114,6.481…
50,6.58720,6.58842,6.58996,6.59104,6.59201,6.59342,6.59391,6.59489,6.59636,6.59771,6.59811,6.59908,6.60023,6.60153,6.60310,6.60436,6.60541,6.60663,6.60745,6.61105,6.60972,6.61083,6.61165,6.61285,6.61384,6.61420,6.61557,6.61651,6.61758,6.61813,6.61958,6.62136,6.62174,6.62290,6.62387,6.62462,6.62596,6.62666,6.62665,6.62771,6.62911,6.63041,6.63140,6.63226,6.63328,6.63522,6.63648,6.63758,6.63806,6.63…
273,9.71463,9.71710,9.72117,9.72592,9.72785,9.73192,9.73485,9.73803,9.74028,9.74362,9.74600,9.75272,9.75242,9.75418,9.75687,9.75962,9.76220,9.76394,9.76862,9.77132,9.77457,9.77709,9.77869,9.77866,9.78132,9.78492,9.78661,9.79089,9.79319,9.79639,9.80271,9.80283,9.80403,9.81283,9.80977,9.81066,9.81057,9.81308,9.81612,9.81851,9.81878,9.82073,9.82308,9.82293,9.82453,9.82877,9.83190,9.83542,9.83930,9.8…
7.67610,7.67584,7.67557,7.67538,7.67529,7.67517,7.67562,7.67564,7.67552,7.67564,7.67564,7.67562,7.67536,7.67528,7.67525,7.67543,7.67535,7.67517,7.67531,7.67518,7.67515,7.67531,7.67516,7.67530,7.67510,7.67529,7.67508,7.67533,7.67464,7.67516,7.67526,7.67520,7.67487,7.67500,7.67501,7.67512,7.67544,7.67509,7.67513,7.67527,7.67505,7.67483,7.67500,7.67519,7.67521,7.67515,7.67511,7.67475,7.67508,7.67502…
,7.02562,7.02557,7.02573,7.02546,7.02552,7.02564,7.02592,7.02547,7.02566,7.02554,7.02512,7.02486,7.02498,7.02472,7.02451,7.02445,7.02424,7.02448,7.02409,7.02407,7.02385,7.02511,7.02416,7.02390,7.02396,7.02366,7.02374,7.02356,7.02368,7.02373,7.02367,7.02384,7.02370,7.02429,7.02365,7.02345,7.02352,7.02343,7.02352,7.02362,7.02362,7.02374,7.02312,7.02332,7.02345,7.02345,7.02369,7.02375,7.02377,7.0235…
0,6.43565,6.43590,6.43587,6.45142,6.43860,6.43675,6.43635,6.43606,6.43616,6.43597,6.43614,6.43999,6.43624,6.43636,6.43629,6.43632,6.43611,6.43600,6.43618,6.43609,6.43610,6.43597,6.44926,6.43715,6.43673,6.43691,6.43666,6.43657,6.43658,6.43672,6.43644,6.43661,6.43644,6.43921,6.43734,6.43643,6.43683,6.43670,6.43643,6.43655,6.43637,6.43662,6.43645,6.43650,6.43627,6.43626,6.43655,6.43680,6.43656,6.436…
36,6.43863,6.43794,6.43821,6.43808,6.43816,6.43814,6.43788,6.43808,6.43808,6.43810,6.43804,6.44082,6.43850,6.43886,6.43848,6.43842,6.43844,6.43825,6.43837,6.43825,6.43824,6.43856,6.43795,6.43830,6.43794,6.43805,6.43837,6.43828,6.43856,6.43867,6.43795,6.43785,6.43752,6.43772,6.43775,6.43758,6.43742,6.43714,6.43776,6.43758,6.43767,6.43757,6.43715,6.43714,6.43747,6.43756,6.43745,6.43712,6.43728,6.43…
981,7.07083,7.07067,7.07019,7.06993,7.07001,7.07020,7.07551,7.07089,7.06996,7.07041,7.07018,7.07026,7.06976,7.06973,7.06939,7.06971,7.07453,7.07009,7.06992,7.07778,7.07381,7.07032,7.07035,7.07029,7.07022,7.07003,7.06976,7.06936,7.06991,7.07001,7.06993,7.06996,7.07896,7.07003,7.07982,7.07233,7.07070,7.07044,7.07041,7.07035,7.07024,7.07094,7.07006,7.06991,7.07003,7.06990,7.06999,7.06978,7.06946,7.0…
7,7.83463,7.83429,7.83467,7.83386,7.83335,7.83532,7.83345,7.83385,7.83491,7.83341,7.83302,7.83265,7.83250,7.83252,7.83219,7.83164,7.83176,7.83120,7.83155,7.83108,7.83080,7.83099,7.83116,7.83074,7.83083,7.83030,7.82993,7.83002,7.83015,7.82989,7.82995,7.82952,7.82923,7.82937,7.82908,7.82908,7.82889,7.82888,7.82874,7.82862,7.82809,7.82779,7.82789,7.82781,7.82745,7.82755,7.86783,7.83085,7.82870,7.828…
33,7.26507,7.26490,7.26391,7.26315,7.26205,7.27058,7.26102,7.26026,7.25963,7.25863,7.25748,7.25707,7.25638,7.25541,7.25471,7.25403,7.25354,7.25289,7.25238,7.25129,7.25115,7.24995,7.24933,7.24844,7.24763,7.24759,7.24685,7.24625,7.24749,7.24482,7.24419,7.24326,7.25176,7.24241,7.24217,7.24131,7.24081,7.24012,7.23974,7.23855,7.23795,7.23696,7.23607,7.23524,7.23443,7.23410,7.23325,7.23397,7.23266,7.23…
315,6.95242,6.95195,6.95167,6.95085,6.95004,6.94967,6.94858,6.94786,6.94862,6.94820,6.94815,6.94827,6.94799,6.94739,6.94693,6.94660,6.94593,6.94522,6.94426,6.94361,6.94372,6.94265,6.94090,6.94107,6.94118,6.94172,6.94191,6.94168,6.94086,6.94000,6.93994,6.93907,6.93853,6.93980,6.93915,6.93906,6.93834,6.93675,6.93512,6.93533,6.93640,6.93735,6.93623,6.93550,6.93413,6.93169,6.93084,6.93012,6.93131,6.9…
5638,6.45621,6.45633,6.45597,6.45572,6.45582,6.45576,6.45578,6.45574,6.45554,6.45557,6.45577,6.45545,6.45553,6.45557,6.45541,6.45766,6.45579,6.45537,6.45556,6.45554,6.45549,6.45546,6.46892,6.45632,6.45601,6.45573,6.45564,6.45581,6.45575,6.45565,6.45548,6.45560,6.45549,6.45556,6.45560,6.45532,6.45547,6.45592,6.45583,6.45512,6.45498,6.45513,6.45481,6.45497,6.45415,6.45456,6.45449,6.46859,6.45562,6.…
09143,7.09110,7.09105,7.09099,7.09119,7.09092,7.09082,7.09130,7.09094,7.09105,7.09103,7.09113,7.09272,7.09123,7.09103,7.09498,7.09142,7.09126,7.09137,7.09174,7.09113,7.09110,7.09143,7.09120,7.10082,7.09331,7.09174,7.09184,7.09170,7.09118,7.09173,7.09154,7.09135,7.09111,7.09139,7.09127,7.09142,7.09138,7.09116,7.09105,7.09150,7.09126,7.09111,7.09092,7.09117,7.09149,7.09122,7.09107,7.09147,7.10800,7…
.43746,9.43725,9.43529,9.43392,9.43298,9.43175,9.43034,9.42923,9.42815,9.42702,9.42583,9.42431,9.42295,9.42118,9.41968,9.41831,9.41756,9.41664,9.41527,9.41417,9.41282,9.41177,9.41064,9.40997,9.40923,9.40837,9.40717,9.40588,9.40497,9.40379,9.40275,9.40141,9.39939,9.39809,9.39734,9.39643,9.39532,9.39444,9.39341,9.39254,9.39146,9.38990,9.38919,9.38777,9.38674,9.38537,9.38480,9.38347,9.38261,9.38137,…
7.76459,7.76456,7.76436,7.76453,7.76431,7.76458,7.76443,7.76440,7.76429,7.76454,7.77254,7.76809,7.76535,7.76521,7.76516,7.76500,7.76491,7.76496,7.76487,7.76528,7.76468,7.76492,7.76490,7.76437,7.76497,7.76506,7.76497,7.76493,7.76493,7.76491,7.76477,7.76488,7.76492,7.76473,7.76474,7.76470,7.76472,7.76480,7.76486,7.76443,7.76458,7.76466,7.76469,7.76484,7.76475,7.76442,7.76481,7.76468,7.76455,7.76452…
,7.11387,7.11377,7.11387,7.11398,7.11398,7.11400,7.11409,7.11410,7.11415,7.11408,7.11404,7.11345,7.11399,7.11401,7.11384,7.11410,7.11421,7.11431,7.11770,7.11432,7.11432,7.11432,7.11400,7.11444,7.11404,7.11426,7.11438,7.11450,7.11427,7.11454,7.11479,7.11452,7.11440,7.11477,7.11446,7.11462,7.11435,7.11443,7.11462,7.11457,7.11469,7.11448,7.11448,7.11464,7.11483,7.11467,7.11472,7.11430,7.11455,7.1145…
6,6.49264,6.49263,6.49266,6.49238,6.49238,6.49265,6.49235,6.49245,6.49258,6.49277,6.49258,6.49262,6.49269,6.49254,6.49270,6.49311,6.49277,6.49285,6.49280,6.49284,6.49261,6.49289,6.49310,6.49295,6.49284,6.49278,6.49299,6.49289,6.49270,6.49280,6.49273,6.49281,6.49436,6.49292,6.49256,6.49291,6.49249,6.49256,6.49252,6.49258,6.49233,6.49206,6.49246,6.49226,6.49241,6.49229,6.49732,6.49365,6.49273,6.492…
55,6.93305,6.93346,6.93380,6.93447,6.93545,6.93631,6.93646,6.93712,6.93816,6.93864,6.93921,6.93926,6.93965,6.94452,6.94131,6.94173,6.94251,6.94280,6.94297,6.94344,6.94366,6.94408,6.94423,6.94484,6.94514,6.94540,6.94593,6.94665,6.94752,6.94810,6.94832,6.94897,6.94985,6.94972,6.95056,6.95092,6.95131,6.95175,6.95263,6.95336,6.95407,6.95451,6.95499,6.95526,6.95538,6.95602,6.95649,6.95734,6.97397,6.95…
370,12.34693,12.36625,12.35222,12.35268,12.35349,12.35734,12.35901,12.36077,12.36444,12.36439,12.36559,12.36792,12.37060,12.37222,12.37498,12.37679,12.37806,12.38090,12.38389,12.38504,12.38701,12.38974,12.39204,12.39372,12.39458,12.39630,12.39924,12.40145,12.40195,12.40354,12.40707,12.40808,12.40942,12.41199,12.41325,12.41544,12.41833,12.41941,12.42081,12.42297,12.42537,12.42670,12.42971,12.42978…
30752,9.29279,9.30788,9.29178,9.29102,9.29008,9.28916,9.28840,9.28764,9.28690,9.28616,9.28614,9.28499,9.28434,9.28376,9.28320,9.28223,9.28206,9.28129,9.28022,9.27992,9.28571,9.27877,9.27822,9.27771,9.27781,9.27610,9.27605,9.27489,9.27435,9.27387,9.27279,9.27227,9.27171,9.27082,9.27039,9.27003,9.26896,9.26920,9.26801,9.26684,9.26624,9.26523,9.26480,9.26468,9.26667,9.26323,9.26245,9.26174,9.26108,9…
.17296,7.17278,7.17253,7.17310,7.17272,7.17299,7.17306,7.17279,7.17286,7.17275,7.17273,7.17276,7.17293,7.17298,7.17283,7.17250,7.17301,7.17283,7.17285,7.17301,7.17272,7.17272,7.17273,7.17283,7.17247,7.17247,7.17265,7.17227,7.17298,7.17221,7.17224,7.17215,7.17203,7.17197,7.17245,7.17219,7.17175,7.17182,7.17194,7.17191,7.17227,7.17214,7.17220,7.17214,7.17196,7.17183,7.17168,7.17159,7.17158,7.17177,…
6.52927,6.52920,6.52774,6.52916,6.52901,6.52912,6.52889,6.52893,6.52891,6.52892,6.52901,6.54948,6.53114,6.52999,6.52986,6.52974,6.52971,6.52976,6.52976,6.52983,6.52979,6.52988,6.52983,6.52951,6.52964,6.52975,6.53010,6.52996,6.52982,6.53046,6.53714,6.53041,6.53019,6.53038,6.53018,6.53026,6.53032,6.53041,6.53059,6.53046,6.53054,6.53047,6.53046,6.53040,6.53050,6.53050,6.53067,6.53046,6.53064,6.53084…
,6.53864,6.53850,6.53854,6.53867,6.53870,6.53862,6.53868,6.53875,6.53860,6.53862,6.53867,6.53872,6.54137,6.54123,6.53927,6.53911,6.53926,6.53876,6.53894,6.53905,6.53920,6.53636,6.53948,6.53916,6.54656,6.53950,6.54327,6.55024,6.54033,6.54026,6.53998,6.54031,6.53976,6.53965,6.53926,6.53987,6.53937,6.53925,6.53972,6.53955,6.53939,6.53921,6.53940,6.53913,6.53985,6.53993,6.55006,6.54027,6.53880,6.5393…
9,7.40525,7.40522,7.40514,7.40491,7.40442,7.40494,7.40491,7.40488,7.40453,7.40474,7.40517,7.40478,7.40491,7.40539,7.40537,7.40499,7.40506,7.40509,7.40492,7.40517,7.42026,7.40712,7.40601,7.40604,7.40565,7.40547,7.40554,7.40706,7.40626,7.40591,7.40561,7.40561,7.40547,7.40590,7.40548,7.40584,7.40535,7.40551,7.40569,7.40578,7.40524,7.40557,7.40550,7.40545,7.40561,7.40562,7.40593,7.40539,7.40566,7.405…
43525,9.43444,9.43436,9.43310,9.43196,9.43135,9.43172,9.43039,9.42977,9.43135,9.42988,9.43032,9.42722,9.42841,9.42685,9.43042,9.42556,9.42506,9.42412,9.42371,9.42341,9.42282,9.42203,9.42140,9.42086,9.42185,9.41978,9.41965,9.41858,9.41766,9.41674,9.41620,9.41521,9.41472,9.41416,9.41536,9.41345,9.41298,9.41239,9.41179,9.41142,9.41087,9.40988,9.40886,9.40819,9.40821,9.40737,9.40661,9.40633,9.40550,9…
.97738,7.97783,7.97804,7.97792,7.97752,7.97750,7.97812,7.97989,7.97775,7.97755,7.97788,7.97792,7.97772,7.97786,7.97768,7.97764,7.97793,7.97751,7.97759,7.97781,7.97778,7.97785,7.97784,7.97778,7.97819,7.97775,7.97798,7.97795,7.97797,7.97803,7.97784,7.97791,7.97776,7.98502,7.97837,7.97772,7.97718,7.97612,7.97387,7.97098,7.96957,7.96767,7.96207,7.95779,7.95520,7.95181,7.94698,7.94255,7.93816,7.93218,…
7.00087,6.99975,6.99865,6.99765,6.99704,6.99630,6.99584,6.99580,6.99581,6.99544,6.99524,6.99510,6.99430,6.99375,6.99158,6.99199,6.99249,6.99252,6.99175,6.99068,6.98998,6.98880,6.98840,6.98705,6.98649,7.00596,6.98675,6.98583,6.98541,6.98471,6.98399,6.98337,6.98239,6.98269,6.98320,6.98342,6.98299,6.98268,6.98153,6.98094,6.98025,6.97969,6.97932,6.97962,6.97922,6.97972,6.97925,6.97863,6.97822,6.97769…
,6.52253,6.52253,6.52282,6.52280,6.52242,6.52284,6.52298,6.52290,6.52279,6.52291,6.52336,6.52308,6.52304,6.52319,6.52274,6.52292,6.52303,6.52289,6.52303,6.52314,6.52305,6.52289,6.52306,6.52337,6.52330,6.52307,6.52350,6.52312,6.52331,6.52326,6.52322,6.52857,6.52384,6.52370,6.52358,6.52377,6.52382,6.52348,6.52346,6.52364,6.52361,6.52292,6.52375,6.52327,6.52383,6.52335,6.52332,6.52383,6.52371,6.5235…
5,7.36232,7.36225,7.36247,7.36229,7.36252,7.36261,7.36249,7.36270,7.36290,7.36311,7.36282,7.36296,7.36320,7.36331,7.36307,7.36317,7.36320,7.36346,7.36339,7.36342,7.36359,7.36364,7.36381,7.36628,7.36648,7.36422,7.36607,7.36439,7.36488,7.36460,7.36467,7.36448,7.37316,7.36580,7.36546,7.36575,7.36559,7.36593,7.36571,7.36555,7.36569,7.36551,7.36532,7.36591,7.36571,7.36550,7.36585,7.36578,7.36602,7.366…
,10.24822,10.24708,10.24642,10.24679,10.24453,10.24327,10.24218,10.24145,10.24117,10.24059,10.23969,10.23892,10.23847,10.23739,10.23633,10.23564,10.23393,10.23303,10.23242,10.23134,10.23109,10.23043,10.23062,10.22956,10.22875,10.22782,10.22554,10.22349,10.22297,10.22351,10.22349,10.22297,10.22269,10.22149,10.22083,10.21839,10.21778,10.21763,10.21690,10.21690,10.21634,10.21538,10.21477,10.21373,10…
,8.12601,8.12592,8.12574,8.12581,8.12584,8.12607,8.12560,8.12605,8.12547,8.12576,8.12584,8.12583,8.12560,8.12579,8.12571,8.12566,8.12626,8.12579,8.12641,8.12586,8.12609,8.13272,8.12608,8.12604,8.12596,8.12922,8.12455,8.12423,8.12535,8.12478,8.12562,8.12590,8.12598,8.12543,8.12578,8.12583,8.12579,8.12582,8.12601,8.12595,8.12566,8.12573,8.12560,8.12524,8.12587,8.12591,8.12577,8.12590,8.12578,8.1255…
7,7.22069,7.22230,7.22084,7.22084,7.22075,7.22077,7.22085,7.22034,7.22053,7.22080,7.22069,7.22064,7.22083,7.22071,7.22054,7.22065,7.22080,7.22073,7.22069,7.22104,7.22109,7.22085,7.22091,7.22125,7.22076,7.22114,7.22100,7.22107,7.22105,7.22094,7.22137,7.22115,7.22116,7.22110,7.22133,7.22122,7.22110,7.22143,7.22141,7.22117,7.22120,7.22174,7.22175,7.22173,7.22194,7.22171,7.22191,7.22165,7.22217,7.222…
03,6.58988,6.58999,6.59014,6.58999,6.58983,6.59011,6.58974,6.58983,6.58968,6.58974,6.58974,6.58985,6.58992,6.58979,6.58984,6.58982,6.58983,6.58973,6.58977,6.58963,6.58987,6.58969,6.58979,6.58954,6.58967,6.58993,6.58977,6.59005,6.59016,6.58991,6.59010,6.59002,6.59007,6.59004,6.58997,6.59013,6.59030,6.59049,6.59026,6.59010,6.59017,6.59000,6.59041,6.58997,6.59009,6.59041,6.59037,6.59039,6.59035,6.59…
251,6.68405,6.68565,6.68717,6.68813,6.68927,6.69080,6.69218,6.69373,6.69477,6.69624,6.69709,6.69843,6.69991,6.70127,6.70234,6.70317,6.70473,6.70661,6.70836,6.70920,6.71030,6.71172,6.71326,6.71491,6.71565,6.71656,6.71744,6.71840,6.71996,6.72086,6.72209,6.72307,6.72434,6.72522,6.72712,6.72810,6.72954,6.73093,6.73225,6.73362,6.73468,6.73568,6.73702,6.73844,6.73966,6.74116,6.74241,6.74399,6.74509,6.7…
1.03487,11.04251,11.04903,11.05933,11.06584,11.07759,11.08051,11.08831,11.09419,11.07379,11.05090,11.09951,11.11200,11.11576,11.12192,11.12563,11.12829,11.12331,11.13088,11.13410,11.14327,11.15044,11.15152,11.16239,11.16474,11.17017,11.17701,11.17706,11.18359,11.18848,11.18340,11.18227,11.18021,11.16337,11.16410,11.16250,11.15966,11.16840,11.17819,11.21653,11.21571,11.22416,11.22871,11.22606,11.2…
5,8.35778,8.35720,8.35654,8.35603,8.35553,8.35495,8.35456,8.35394,8.35298,8.35277,8.35221,8.35111,8.35108,8.35024,8.34963,8.34938,8.34889,8.34827,8.34758,8.34737,8.34656,8.34572,8.34543,8.34490,8.34376,8.34321,8.34307,8.34239,8.34164,8.34135,8.34044,8.34002,8.33973,8.33918,8.33833,8.33779,8.33774,8.33676,8.33560,8.33501,8.33437,8.33431,8.33391,8.33365,8.33315,8.33258,8.33217,8.33157,8.33128,8.330…
67,7.26375,7.26354,7.26319,7.26348,7.26345,7.26329,7.26338,7.26364,7.26367,7.26368,7.26347,7.26359,7.26331,7.26356,7.26360,7.26338,7.26355,7.26407,7.26368,7.26380,7.26398,7.26391,7.26389,7.26435,7.26424,7.26438,7.26436,7.26442,7.26451,7.26439,7.26448,7.26442,7.26439,7.26441,7.26454,7.26475,7.26447,7.26487,7.26461,7.26477,7.26452,7.26483,7.26467,7.26479,7.26463,7.26456,7.26480,7.26491,7.26492,7.26…
691,6.59665,6.59685,6.59662,6.59675,6.59691,6.59709,6.59704,6.59695,6.59712,6.59709,6.59723,6.59689,6.59691,6.59716,6.59732,6.59715,6.59712,6.59726,6.59738,6.59788,6.59740,6.59762,6.59759,6.59780,6.59775,6.59784,6.59781,6.59769,6.59784,6.59790,6.59765,6.59781,6.59805,6.59784,6.59804,6.59818,6.59809,6.59831,6.59826,6.59812,6.59796,6.59820,6.59827,6.59846,6.59829,6.59807,6.59832,6.59838,6.59821,6.5…
0339,6.60317,6.60306,6.60306,6.60335,6.60295,6.60335,6.60321,6.60328,6.60325,6.60313,6.60326,6.60362,6.60385,6.60358,6.60314,6.60342,6.60327,6.60313,6.60334,6.60316,6.60354,6.60346,6.60314,6.60350,6.60341,6.60358,6.60359,6.60328,6.60351,6.60357,6.60348,6.60340,6.60353,6.60344,6.60362,6.60370,6.60352,6.60363,6.60340,6.60356,6.60329,6.60323,6.60345,6.60350,6.60362,6.60357,6.60346,6.60353,6.60383,6.…
48564,7.48564,7.48543,7.48530,7.48580,7.48575,7.48553,7.48592,7.48638,7.48596,7.48576,7.48575,7.48587,7.48544,7.48562,7.48623,7.48580,7.48589,7.48566,7.48593,7.48549,7.48577,7.48581,7.48594,7.48565,7.48588,7.48543,7.48515,7.48544,7.48572,7.48541,7.48552,7.48556,7.48569,7.48552,7.48588,7.48581,7.48583,7.48573,7.48621,7.48552,7.48595,7.48624,7.48562,7.48577,7.48563,7.48556,7.48592,7.48582,7.48590,7…
5,9.47171,9.47122,9.47037,9.46986,9.46993,9.47110,9.46579,9.46576,9.46677,9.46696,9.46535,9.46507,9.46489,9.46475,9.46429,9.46351,9.46311,9.46287,9.46226,9.46139,9.46089,9.46021,9.45999,9.45916,9.45898,9.45831,9.45788,9.45703,9.45684,9.45634,9.45569,9.45525,9.45437,9.45360,9.45331,9.45284,9.45231,9.45172,9.45091,9.45036,9.44969,9.44935,9.44858,9.44809,9.44662,9.44523,9.44480,9.44307,9.44180,9.441…
53,8.16145,8.16174,8.16183,8.16149,8.16159,8.16167,8.16162,8.16151,8.16150,8.16158,8.16156,8.16145,8.16155,8.16197,8.16178,8.16192,8.16201,8.16190,8.16196,8.16186,8.16190,8.16157,8.16199,8.16157,8.16172,8.16149,8.16078,8.16015,8.15926,8.15803,8.15536,8.15304,8.14997,8.14634,8.14305,8.13787,8.13171,8.12601,8.12204,8.11809,8.11328,8.10707,8.10137,8.09532,8.08931,8.08302,8.07683,8.07137,8.06483,8.05…
895,7.06822,7.06792,7.06753,7.06700,7.06645,7.06532,7.06505,7.06404,7.06333,7.06282,7.06252,7.06226,7.06262,7.06157,7.06162,7.06094,7.05974,7.05871,7.05882,7.05926,7.05993,7.05935,7.05906,7.05814,7.05769,7.05693,7.05640,7.05554,7.05502,7.05490,7.05346,7.05286,7.05394,7.05385,7.05392,7.05427,7.05311,7.05178,7.05048,7.05015,7.05068,7.05025,7.05326,7.04951,7.04877,7.04844,7.04799,7.04691,7.04598,7.0…
5431,6.75438,6.75451,6.75434,6.75444,6.75448,6.75466,6.75462,6.75434,6.75459,6.75492,6.75453,6.75474,6.75457,6.75460,6.75449,6.75447,6.75473,6.75438,6.75469,6.75473,6.75448,6.75458,6.75445,6.75469,6.75492,6.75478,6.75468,6.75451,6.75462,6.75473,6.75472,6.75482,6.75482,6.75494,6.75468,6.75482,6.75474,6.75468,6.75464,6.75515,6.75491,6.75459,6.75484,6.75462,6.75474,6.75488,6.75455,6.75413,6.75338,6.…
61233,7.61232,7.61235,7.61232,7.61256,7.61253,7.61307,7.61306,7.61317,7.61318,7.61321,7.61349,7.61380,7.61400,7.61423,7.61386,7.61393,7.61398,7.61381,7.61387,7.61382,7.61406,7.61428,7.61502,7.61481,7.61470,7.61486,7.61459,7.61490,7.61501,7.61512,7.61496,7.61509,7.61525,7.61561,7.61526,7.61546,7.61546,7.61562,7.61591,7.61593,7.61608,7.61605,7.61638,7.61595,7.61600,7.61613,7.61626,7.61607,7.61775,7…
upstream CO2:50.00000,50.00000,50.00000,50.00000,50.00000,50.00000,50.00000,50.00000,50.00000,50.00000,50.00000,50.00000,50.00000,50.00000,50.00000,50.00000,50.00000,50.00000,50.00000,50.00000,50.00000,50.00000,50.00000,50.00000,50.00000,50.00000,50.00000,50.00000,50.00000,50.00000,50.00000,50.00000,50.00000,50.00000,50.00000,50.00000,50.00000,50.00000,50.00000,50.00000,50.00000,50.00000,50.00000…
0000,50.00000,50.00000,50.00000,50.00000,50.00000,50.00000,50.00000,50.00000,50.00000,50.00000,50.00000,50.00000,50.00000,50.00000,50.00000,50.00000,50.00000,50.00000,50.00000,50.00000,50.00000,50.00000,50.00000,50.00000,50.00000,50.00000,50.00000,50.00000,50.00000,50.00000,50.00000,50.00000,50.00000,50.00000,50.00000,50.00000,50.00000,50.00000,50.00000,50.00000,50.00000,50.00000,50.00000,50.0000…
0000,100.00000,100.00000,100.00000,100.00000,100.00000,100.00000,100.00000,100.00000,100.00000,100.00000,100.00000,100.00000,100.00000,100.00000,100.00000,100.00000,100.00000,100.00000,100.00000,100.00000,100.00000,100.00000,100.00000,100.00000,100.00000,100.00000,100.00000,100.00000,100.00000,100.00000,100.00000,100.00000,100.00000,100.00000,100.00000,100.00000,100.00000,100.00000,100.00000,100.…
00000,100.00000,100.00000,100.00000,100.00000,100.00000,100.00000,100.00000,100.00000,100.00000,100.00000,100.00000,100.00000,100.00000,100.00000,100.00000,100.00000,100.00000,100.00000,100.00000,100.00000,100.00000,100.00000,100.00000,100.00000,100.00000,100.00000,100.00000,100.00000,100.00000,100.00000,100.00000,100.00000,100.00000,100.00000,100.00000,100.00000,100.00000,100.00000,100.00000,100…
.00000,100.00000,100.00000,100.00000,100.00000,100.00000,100.00000,100.00000,100.00000,100.00000,100.00000,100.00000,100.00000,100.00000,100.00000,100.00000,100.00000,100.00000,100.00000,100.00000,100.00000,100.00000,100.00000,100.00000,100.00000,100.00000,100.00000,100.00000,100.00000,100.00000,100.00000,100.00000,100.00000,100.00000,100.00000,100.00000,100.00000,100.00000,100.00000,100.00000,10…
0.00000,100.00000,100.00000,100.00000,100.00000,100.00000,100.00000,100.00000,100.00000,100.00000,100.00000,100.00000,100.00000,100.00000,100.00000,100.00000,100.00000,100.00000,100.00000,100.00000,100.00000,100.00000,100.00000,100.00000,100.00000,100.00000,100.00000,100.00000,100.00000,100.00000,100.00000,100.00000,100.00000,100.00000,100.00000,100.00000,100.00000,100.00000,100.00000,100.00000,1…
00,50.00000,50.00000,50.00000,50.00000,50.00000,50.00000,50.00000,50.00000,50.00000,50.00000,50.00000,50.00000,50.00000,50.00000,50.00000,50.00000,50.00000,50.00000,50.00000,50.00000,50.00000,50.00000,50.00000,50.00000,50.00000,50.00000,50.00000,50.00000,50.00000,50.00000,50.00000,50.00000,50.00000,50.00000,50.00000,50.00000,50.00000,50.00000,50.00000,50.00000,50.00000,50.00000,50.00000,50.00000,…
000,50.00000,50.00000,50.00000,50.00000,50.00000,50.00000,50.00000,50.00000,50.00000,50.00000,50.00000,50.00000,50.00000,50.00000,50.00000,50.00000,50.00000,50.00000,50.00000,50.00000,50.00000,50.00000,50.00000,50.00000,50.00000,50.00000,50.00000,50.00000,50.00000,50.00000,50.00000,50.00000,50.00000,50.00000,50.00000,50.00000,50.00000,50.00000,50.00000,50.00000,50.00000,50.00000,50.00000,50.00000…
0000,50.00000,50.00000,50.00000,50.00000,50.00000,50.00000,50.00000,50.00000,50.00000,50.00000,50.00000,50.00000,50.00000,50.00000,50.00000,50.00000,50.00000,50.00000,50.00000,50.00000,50.00000,50.00000,50.00000,50.00000,50.00000,50.00000,50.00000,50.00000,50.00000,50.00000,50.00000,50.00000,50.00000,50.00000,50.00000,50.00000,50.00000,50.00000,50.00000,50.00000,50.00000,50.00000,50.00000,50.0000…
100.00000,100.00000,100.00000,100.00000,100.00000,100.00000,100.00000,100.00000,100.00000,100.00000,100.00000,100.00000,100.00000,100.00000,100.00000,100.00000,100.00000,100.00000,100.00000,100.00000,100.00000,100.00000,100.00000,100.00000,100.00000,100.00000,100.00000,100.00000,100.00000,100.00000,100.00000,100.00000,100.00000,100.00000,100.00000,100.00000,100.00000,100.00000,100.00000,100.00000…
,100.00000,100.00000,100.00000,100.00000,100.00000,100.00000,100.00000,100.00000,100.00000,100.00000,100.00000,100.00000,100.00000,100.00000,100.00000,100.00000,100.00000,100.00000,100.00000,100.00000,100.00000,100.00000,100.00000,100.00000,100.00000,100.00000,100.00000,100.00000,100.00000,100.00000,100.00000,100.00000,100.00000,100.00000,100.00000,100.00000,100.00000,100.00000,100.00000,100.0000…
0,100.00000,100.00000,100.00000,100.00000,100.00000,100.00000,100.00000,100.00000,100.00000,100.00000,100.00000,100.00000,100.00000,100.00000,100.00000,100.00000,100.00000,100.00000,100.00000,100.00000,100.00000,100.00000,100.00000,100.00000,100.00000,100.00000,100.00000,100.00000,100.00000,100.00000,100.00000,100.00000,100.00000,100.00000,100.00000,100.00000,100.00000,100.00000,100.00000,100.000…
0,50.00000,50.00000,50.00000,50.00000,50.00000,50.00000,50.00000,50.00000,50.00000,50.00000,50.00000,50.00000,50.00000,50.00000,50.00000,50.00000,50.00000,50.00000,50.00000,50.00000,50.00000,50.00000,50.00000,50.00000,50.00000,50.00000,50.00000,50.00000,50.00000,50.00000,50.00000,50.00000,50.00000,50.00000,50.00000,50.00000,50.00000,50.00000,50.00000,50.00000,50.00000,50.00000,50.00000,50.00000,5…
00,50.00000,50.00000,50.00000,50.00000,50.00000,50.00000,50.00000,50.00000,50.00000,50.00000,50.00000,50.00000,50.00000,50.00000,50.00000,50.00000,50.00000,50.00000,50.00000,50.00000,50.00000,50.00000,50.00000,50.00000,50.00000,50.00000,50.00000,50.00000,50.00000,50.00000,50.00000,50.00000,50.00000,50.00000,50.00000,50.00000,50.00000,50.00000,50.00000,50.00000,50.00000,50.00000,50.00000,50.00000,…
000,50.00000,50.00000,50.00000,50.00000,50.00000,50.00000,50.00000,50.00000,50.00000,50.00000,50.00000,50.00000,50.00000,50.00000,50.00000,50.00000,50.00000,50.00000,50.00000,50.00000,50.00000,50.00000,50.00000,50.00000,50.00000,50.00000,50.00000,50.00000,50.00000,50.00000,50.00000,50.00000,50.00000,50.00000,50.00000,50.00000,50.00000,50.00000,50.00000,50.00000,50.00000,50.00000,50.00000,50.00000…
0000,100.00000,100.00000,100.00000,100.00000,100.00000,100.00000,100.00000,100.00000,100.00000,100.00000,100.00000,100.00000,100.00000,100.00000,100.00000,100.00000,100.00000,100.00000,100.00000,100.00000,100.00000,100.00000,100.00000,100.00000,100.00000,100.00000,100.00000,100.00000,100.00000,100.00000,100.00000,100.00000,100.00000,100.00000,100.00000,100.00000,100.00000,100.00000,100.00000,100.…
00000,100.00000,100.00000,100.00000,100.00000,100.00000,100.00000,100.00000,100.00000,100.00000,100.00000,100.00000,100.00000,100.00000,100.00000,100.00000,100.00000,100.00000,100.00000,100.00000,100.00000,100.00000,100.00000,100.00000,100.00000,100.00000,100.00000,100.00000,100.00000,100.00000,100.00000,100.00000,100.00000,100.00000,100.00000,100.00000,100.00000,100.00000,100.00000,100.00000,100…
.00000,100.00000,100.00000,100.00000,100.00000,100.00000,100.00000,100.00000,100.00000,100.00000,100.00000,100.00000,100.00000,100.00000,100.00000,100.00000,100.00000,100.00000,100.00000,100.00000,100.00000,100.00000,100.00000,100.00000,100.00000,100.00000,100.00000,100.00000,100.00000,100.00000,100.00000,100.00000,100.00000,100.00000,100.00000,100.00000,100.00000,100.00000,100.00000,100.00000,10…
,50.00000,50.00000,50.00000,50.00000,50.00000,50.00000,50.00000,50.00000,50.00000,50.00000,50.00000,50.00000,50.00000,50.00000,50.00000,50.00000,50.00000,50.00000,50.00000,50.00000,50.00000,50.00000,50.00000,50.00000,50.00000,50.00000,50.00000,50.00000,50.00000,50.00000,50.00000,50.00000,50.00000,50.00000,50.00000,50.00000,50.00000,50.00000,50.00000,50.00000,50.00000,50.00000,50.00000,50.00000,50…
0,50.00000,50.00000,50.00000,50.00000,50.00000,50.00000,50.00000,50.00000,50.00000,50.00000,50.00000,50.00000,50.00000,50.00000,50.00000,50.00000,50.00000,50.00000,50.00000,50.00000,50.00000,50.00000,50.00000,50.00000,50.00000,50.00000,50.00000,50.00000,50.00000,50.00000,50.00000,50.00000,50.00000,50.00000,50.00000,50.00000,50.00000,50.00000,50.00000,50.00000,50.00000,50.00000,50.00000,50.00000,5…
00,50.00000,50.00000,50.00000,50.00000,50.00000,50.00000,50.00000,50.00000,50.00000,50.00000,50.00000,50.00000,50.00000,50.00000,50.00000,50.00000,50.00000,50.00000,50.00000,50.00000,50.00000,50.00000,50.00000,50.00000,50.00000,50.00000,50.00000,50.00000,50.00000,50.00000,50.00000,50.00000,50.00000,50.00000,50.00000,50.00000,50.00000,50.00000,50.00000,50.00000,50.00000,50.00000,50.00000,50.00000,…
100.00000,100.00000,100.00000,100.00000,100.00000,100.00000,100.00000,100.00000,100.00000,100.00000,100.00000,100.00000,100.00000,100.00000,100.00000,100.00000,100.00000,100.00000,100.00000,100.00000,100.00000,100.00000,100.00000,100.00000,100.00000,100.00000,100.00000,100.00000,100.00000,100.00000,100.00000,100.00000,100.00000,100.00000,100.00000,100.00000,100.00000,100.00000,100.00000,100.00000…
,100.00000,100.00000,100.00000,100.00000,100.00000,100.00000,100.00000,100.00000,100.00000,100.00000,100.00000,100.00000,100.00000,100.00000,100.00000,100.00000,100.00000,100.00000,100.00000,100.00000,100.00000,100.00000,100.00000,100.00000,100.00000,100.00000,100.00000,100.00000,100.00000,100.00000,100.00000,100.00000,100.00000,100.00000,100.00000,100.00000,100.00000,100.00000,100.00000,100.0000…
0,100.00000,100.00000,100.00000,100.00000,100.00000,100.00000,100.00000,100.00000,100.00000,100.00000,100.00000,100.00000,100.00000,100.00000,100.00000,100.00000,100.00000,100.00000,100.00000,100.00000,100.00000,100.00000,100.00000,100.00000,100.00000,100.00000,100.00000,100.00000,100.00000,100.00000,100.00000,100.00000,100.00000,100.00000,100.00000,100.00000,100.00000,100.00000,100.00000,100.000…
00,100.00000,100.00000,100.00000,100.00000,100.00000,100.00000,100.00000,100.00000,100.00000,100.00000,100.00000,100.00000,100.00000,100.00000,100.00000,100.00000,100.00000,100.00000,100.00000,100.00000,100.00000,100.00000,100.00000,100.00000,100.00000,100.00000,100.00000,100.00000,100.00000,100.00000,100.00000,100.00000,100.00000,100.00000,100.00000,100.00000,100.00000,100.00000,100.00000,100.00…
,50.00000,50.00000,50.00000,50.00000,50.00000,50.00000,50.00000,50.00000,50.00000,50.00000,50.00000,50.00000,50.00000,50.00000,50.00000,50.00000,50.00000,50.00000,50.00000,50.00000,50.00000,50.00000,50.00000,50.00000,50.00000,50.00000,50.00000,50.00000,50.00000,50.00000,50.00000,50.00000,50.00000,50.00000,50.00000,50.00000,50.00000,50.00000,50.00000,50.00000,50.00000,50.00000,50.00000,50.00000,50…
0,50.00000,50.00000,50.00000,50.00000,50.00000,50.00000,50.00000,50.00000,50.00000,50.00000,50.00000,50.00000,50.00000,50.00000,50.00000,50.00000,50.00000,50.00000,50.00000,50.00000,50.00000,50.00000,50.00000,50.00000,50.00000,50.00000,50.00000,50.00000,50.00000,50.00000,50.00000,50.00000,50.00000,50.00000,50.00000,50.00000,50.00000,50.00000,50.00000,50.00000,50.00000,50.00000,50.00000,50.00000,5…
00,50.00000,50.00000,50.00000,50.00000,50.00000,50.00000,50.00000,50.00000,50.00000,50.00000,50.00000,50.00000,50.00000,50.00000,50.00000,50.00000,50.00000,50.00000,50.00000,50.00000,50.00000,50.00000,50.00000,50.00000,50.00000,50.00000,50.00000,50.00000,50.00000,50.00000,50.00000,50.00000,50.00000,50.00000,50.00000,50.00000,50.00000,50.00000,50.00000,50.00000,50.00000,50.00000,50.00000,50.00000,…
00000,100.00000,100.00000,100.00000,100.00000,100.00000,100.00000,100.00000,100.00000,100.00000,100.00000,100.00000,100.00000,100.00000,100.00000,100.00000,100.00000,100.00000,100.00000,100.00000,100.00000,100.00000,100.00000,100.00000,100.00000,100.00000,100.00000,100.00000,100.00000,100.00000,100.00000,100.00000,100.00000,100.00000,100.00000,100.00000,100.00000,100.00000,100.00000,100.00000,100…
.00000,100.00000,100.00000,100.00000,100.00000,100.00000,100.00000,100.00000,100.00000,100.00000,100.00000,100.00000,100.00000,100.00000,100.00000,100.00000,100.00000,100.00000,100.00000,100.00000,100.00000,100.00000,100.00000,100.00000,100.00000,100.00000,100.00000,100.00000,100.00000,100.00000,100.00000,100.00000,100.00000,100.00000,100.00000,100.00000,100.00000,100.00000,100.00000,100.00000,10…
0.00000,100.00000,100.00000,100.00000,100.00000,100.00000,100.00000,100.00000,100.00000,100.00000,100.00000,100.00000,100.00000,100.00000,100.00000,100.00000,100.00000,100.00000,100.00000,100.00000,100.00000,100.00000,100.00000,100.00000,100.00000,100.00000,100.00000,100.00000,100.00000,100.00000,100.00000,100.00000,100.00000,100.00000,100.00000,100.00000,100.00000,100.00000,100.00000,100.00000,1…
50.00000,50.00000,50.00000,50.00000,50.00000,50.00000,50.00000,50.00000,50.00000,50.00000,50.00000,50.00000,50.00000,50.00000,50.00000,50.00000,50.00000,50.00000,50.00000,50.00000,50.00000,50.00000,50.00000,50.00000,50.00000,50.00000,50.00000,50.00000,50.00000,50.00000,50.00000,50.00000,50.00000,50.00000,50.00000,50.00000,50.00000,50.00000,50.00000,50.00000,50.00000,50.00000,50.00000,50.00000,50.…
,40.00000,40.00000,40.00000,40.00000,40.00000,40.00000,40.00000,40.00000,40.00000,40.00000,40.00000,40.00000,40.00000,40.00000,40.00000,40.00000,40.00000,40.00000,40.00000,40.00000,40.00000,40.00000,40.00000,40.00000,40.00000,40.00000,40.00000,40.00000,40.00000,40.00000,40.00000,40.00000,40.00000,40.00000,40.00000,40.00000,40.00000,40.00000,40.00000,40.00000,40.00000,40.00000,40.00000,40.00000,40…
0,40.00000,40.00000,40.00000,40.00000,40.00000,40.00000,40.00000,40.00000,40.00000,40.00000,40.00000,40.00000,40.00000,40.00000,40.00000,40.00000,40.00000,40.00000,40.00000,40.00000,40.00000,40.00000,40.00000,40.00000,40.00000,40.00000,40.00000,40.00000,40.00000,40.00000,40.00000,40.00000,40.00000,40.00000,40.00000,40.00000,40.00000,40.00000,40.00000,40.00000,40.00000,40.00000,40.00000,40.00000,4…
000,100.00000,100.00000,100.00000,100.00000,100.00000,100.00000,100.00000,100.00000,100.00000,100.00000,100.00000,100.00000,100.00000,100.00000,100.00000,100.00000,100.00000,100.00000,100.00000,100.00000,100.00000,100.00000,100.00000,100.00000,100.00000,100.00000,100.00000,100.00000,100.00000,100.00000,100.00000,100.00000,100.00000,100.00000,100.00000,100.00000,100.00000,100.00000,100.00000,100.0…
0000,100.00000,100.00000,100.00000,100.00000,100.00000,100.00000,100.00000,100.00000,100.00000,100.00000,100.00000,100.00000,100.00000,100.00000,100.00000,100.00000,100.00000,100.00000,100.00000,100.00000,100.00000,100.00000,100.00000,100.00000,100.00000,100.00000,100.00000,100.00000,100.00000,100.00000,100.00000,100.00000,100.00000,100.00000,100.00000,100.00000,100.00000,100.00000,100.00000,100.…
00000,100.00000,100.00000,100.00000,100.00000,100.00000,100.00000,100.00000,100.00000,100.00000,100.00000,100.00000,100.00000,100.00000,100.00000,100.00000,100.00000,100.00000,100.00000,100.00000,100.00000,100.00000,100.00000,100.00000,100.00000,100.00000,100.00000,100.00000,100.00000,100.00000,100.00000,100.00000,100.00000,100.00000,100.00000,100.00000,100.00000,100.00000,100.00000,100.00000,100…
.00000,40.00000,40.00000,40.00000,40.00000,40.00000,40.00000,40.00000,40.00000,40.00000,40.00000,40.00000,40.00000,40.00000,40.00000,40.00000,40.00000,40.00000,40.00000,40.00000,40.00000,40.00000,40.00000,40.00000,40.00000,40.00000,40.00000,40.00000,40.00000,40.00000,40.00000,40.00000,40.00000,40.00000,40.00000,40.00000,40.00000,40.00000,40.00000,40.00000,40.00000,40.00000,40.00000,40.00000,40.00…
0.00000,40.00000,40.00000,40.00000,40.00000,40.00000,40.00000,40.00000,40.00000,40.00000,40.00000,40.00000,40.00000,40.00000,40.00000,40.00000,40.00000,40.00000,40.00000,40.00000,40.00000,40.00000,40.00000,40.00000,40.00000,40.00000,40.00000,40.00000,40.00000,40.00000,40.00000,40.00000,40.00000,40.00000,40.00000,40.00000,40.00000,40.00000,40.00000,40.00000,40.00000,40.00000,40.00000,40.00000,40.0…
40.00000,40.00000,40.00000,40.00000,40.00000,40.00000,40.00000,40.00000,40.00000,40.00000,40.00000,40.00000,40.00000,40.00000,40.00000,40.00000,40.00000,40.00000,40.00000,40.00000,40.00000,40.00000,40.00000,40.00000,40.00000,40.00000,40.00000,40.00000,40.00000,40.00000,40.00000,40.00000,40.00000,40.00000,40.00000,40.00000,40.00000,40.00000,40.00000,40.00000,40.00000,40.00000,40.00000,40.00000,40.…
0.00000,100.00000,100.00000,100.00000,100.00000,100.00000,100.00000,100.00000,100.00000,100.00000,100.00000,100.00000,100.00000,100.00000,100.00000,100.00000,100.00000,100.00000,100.00000,100.00000,100.00000,100.00000,100.00000,100.00000,100.00000,100.00000,100.00000,100.00000,100.00000,100.00000,100.00000,100.00000,100.00000,100.00000,100.00000,100.00000,100.00000,100.00000,100.00000,100.00000,1…
00.00000,100.00000,100.00000,100.00000,100.00000,100.00000,100.00000,100.00000,100.00000,100.00000,100.00000,100.00000,100.00000,100.00000,100.00000,100.00000,100.00000,100.00000,100.00000,100.00000,100.00000,100.00000,100.00000,100.00000,100.00000,100.00000,100.00000,100.00000,100.00000,100.00000,100.00000,100.00000,100.00000,100.00000,100.00000,100.00000,100.00000,100.00000,100.00000,100.00000,…
100.00000,100.00000,100.00000,100.00000,100.00000,100.00000,100.00000,100.00000,100.00000,100.00000,100.00000,100.00000,100.00000,100.00000,100.00000,100.00000,100.00000,100.00000,100.00000,100.00000,100.00000,100.00000,100.00000,100.00000,100.00000,100.00000,100.00000,100.00000,100.00000,100.00000,100.00000,100.00000,100.00000,100.00000,100.00000,100.00000,100.00000,100.00000,100.00000,100.00000…
0000,40.00000,40.00000,40.00000,40.00000,40.00000,40.00000,40.00000,40.00000,40.00000,40.00000,40.00000,40.00000,40.00000,40.00000,40.00000,40.00000,40.00000,40.00000,40.00000,40.00000,40.00000,40.00000,40.00000,40.00000,40.00000,40.00000,40.00000,40.00000,40.00000,40.00000,40.00000,40.00000,40.00000,40.00000,40.00000,40.00000,40.00000,40.00000,40.00000,40.00000,40.00000,40.00000,40.00000,40.0000…
00000,40.00000,40.00000,40.00000,40.00000,40.00000,40.00000,40.00000,40.00000,40.00000,40.00000,40.00000,40.00000,40.00000,40.00000,40.00000,40.00000,40.00000,40.00000,40.00000,40.00000,40.00000,40.00000,40.00000,40.00000,40.00000,40.00000,40.00000,40.00000,40.00000,40.00000,40.00000,40.00000,40.00000,40.00000,40.00000,40.00000,40.00000,40.00000,40.00000,40.00000,40.00000,40.00000,40.00000,40.000…
.00000,40.00000,40.00000,40.00000,40.00000,40.00000,40.00000,40.00000,40.00000,40.00000,40.00000,40.00000,40.00000,40.00000,40.00000,40.00000,40.00000,40.00000,40.00000,40.00000,40.00000,40.00000,40.00000,40.00000,40.00000,40.00000,40.00000,40.00000,40.00000,40.00000,40.00000,40.00000,40.00000,40.00000,40.00000,40.00000,40.00000,40.00000,40.00000,40.00000,40.00000,40.00000,40.00000,40.00000,40.00…
00,100.00000,100.00000,100.00000,100.00000,100.00000,100.00000,100.00000,100.00000,100.00000,100.00000,100.00000,100.00000,100.00000,100.00000,100.00000,100.00000,100.00000,100.00000,100.00000,100.00000,100.00000,100.00000,100.00000,100.00000,100.00000,100.00000,100.00000,100.00000,100.00000,100.00000,100.00000,100.00000,100.00000,100.00000,100.00000,100.00000,100.00000,100.00000,100.00000,100.00…
000,100.00000,100.00000,100.00000,100.00000,100.00000,100.00000,100.00000,100.00000,100.00000,100.00000,100.00000,100.00000,100.00000,100.00000,100.00000,100.00000,100.00000,100.00000,100.00000,100.00000,100.00000,100.00000,100.00000,100.00000,100.00000,100.00000,100.00000,100.00000,100.00000,100.00000,100.00000,100.00000,100.00000,100.00000,100.00000,100.00000,100.00000,100.00000,100.00000,100.0…
0000,100.00000,100.00000,100.00000,100.00000,100.00000,100.00000,100.00000,100.00000,100.00000,100.00000,100.00000,100.00000,100.00000,100.00000,100.00000,100.00000,100.00000,100.00000,100.00000,100.00000,100.00000,100.00000,100.00000,100.00000,100.00000,100.00000,100.00000,100.00000,100.00000,100.00000,100.00000,100.00000,100.00000,100.00000,100.00000,100.00000,100.00000,100.00000,100.00000,100.…
00000,100.00000,100.00000,100.00000,100.00000,100.00000,100.00000,100.00000,100.00000,100.00000,100.00000,100.00000,100.00000,100.00000,100.00000,100.00000,100.00000,100.00000,100.00000,100.00000,100.00000,100.00000,100.00000,100.00000,100.00000,100.00000,100.00000,100.00000,100.00000,100.00000,100.00000,100.00000,100.00000,100.00000,100.00000,100.00000,100.00000,100.00000,100.00000,100.00000,100…
000,40.00000,40.00000,40.00000,40.00000,40.00000,40.00000,40.00000,40.00000,40.00000,40.00000,40.00000,40.00000,40.00000,40.00000,40.00000,40.00000,40.00000,40.00000,40.00000,40.00000,40.00000,40.00000,40.00000,40.00000,40.00000,40.00000,40.00000,40.00000,40.00000,40.00000,40.00000,40.00000,40.00000,40.00000,40.00000,40.00000,40.00000,40.00000,40.00000,40.00000,40.00000,40.00000,40.00000,40.00000…
0000,40.00000,40.00000,40.00000,40.00000,40.00000,40.00000,40.00000,40.00000,40.00000,40.00000,40.00000,40.00000,40.00000,40.00000,40.00000,40.00000,40.00000,40.00000,40.00000,40.00000,40.00000,40.00000,40.00000,40.00000,40.00000,40.00000,40.00000,40.00000,40.00000,40.00000,40.00000,40.00000,40.00000,40.00000,40.00000,40.00000,40.00000,40.00000,40.00000,40.00000,40.00000,40.00000,40.00000,40.0000…
00000,40.00000,40.00000,40.00000,40.00000,40.00000,40.00000,40.00000,40.00000,40.00000,40.00000,40.00000,40.00000,40.00000,40.00000,40.00000,40.00000,40.00000,40.00000,40.00000,40.00000,40.00000,40.00000,40.00000,40.00000,40.00000,40.00000,40.00000,40.00000,40.00000,40.00000,40.00000,40.00000,40.00000,40.00000,40.00000,40.00000,40.00000,40.00000,40.00000,40.00000,40.00000,40.00000,40.00000,40.000…
00.00000,100.00000,100.00000,100.00000,100.00000,100.00000,100.00000,100.00000,100.00000,100.00000,100.00000,100.00000,100.00000,100.00000,100.00000,100.00000,100.00000,100.00000,100.00000,100.00000,100.00000,100.00000,100.00000,100.00000,100.00000,100.00000,100.00000,100.00000,100.00000,100.00000,100.00000,100.00000,100.00000,100.00000,100.00000,100.00000,100.00000,100.00000,100.00000,100.00000,…
100.00000,100.00000,100.00000,100.00000,100.00000,100.00000,100.00000,100.00000,100.00000,100.00000,100.00000,100.00000,100.00000,100.00000,100.00000,100.00000,100.00000,100.00000,100.00000,100.00000,100.00000,100.00000,100.00000,100.00000,100.00000,100.00000,100.00000,100.00000,100.00000,100.00000,100.00000,100.00000,100.00000,100.00000,100.00000,100.00000,100.00000,100.00000,100.00000,100.00000…
,100.00000,100.00000,100.00000,100.00000,100.00000,100.00000,100.00000,100.00000,100.00000,100.00000,100.00000,100.00000,100.00000,100.00000,100.00000,100.00000,100.00000,100.00000,100.00000,100.00000,100.00000,100.00000,100.00000,100.00000,100.00000,100.00000,100.00000,100.00000,100.00000,100.00000,100.00000,100.00000,100.00000,100.00000,100.00000,100.00000,100.00000,100.00000,100.00000,100.0000…
00,40.00000,40.00000,40.00000,40.00000,40.00000,40.00000,40.00000,40.00000,40.00000,40.00000,40.00000,40.00000,40.00000,40.00000,40.00000,40.00000,40.00000,40.00000,40.00000,40.00000,40.00000,40.00000,40.00000,40.00000,40.00000,40.00000,40.00000,40.00000,40.00000,40.00000,40.00000,40.00000,40.00000,40.00000,40.00000,40.00000,40.00000,40.00000,40.00000,40.00000,40.00000,40.00000,40.00000,40.00000,…
000,40.00000,40.00000,40.00000,40.00000,40.00000,40.00000,40.00000,40.00000,40.00000,40.00000,40.00000,40.00000,40.00000,40.00000,40.00000,40.00000,40.00000,40.00000,40.00000,40.00000,40.00000,40.00000,40.00000,40.00000,40.00000,40.00000,40.00000,40.00000,40.00000,40.00000,40.00000,40.00000,40.00000,40.00000,40.00000,40.00000,40.00000,40.00000,40.00000,40.00000,40.00000,40.00000,40.00000,40.00000…
0000,40.00000,40.00000,40.00000,40.00000,40.00000,40.00000,40.00000,40.00000,40.00000,40.00000,40.00000,40.00000,40.00000,40.00000,40.00000,40.00000,40.00000,40.00000,40.00000,40.00000,40.00000,40.00000,40.00000,40.00000,40.00000,40.00000,40.00000,40.00000,40.00000,40.00000,40.00000,40.00000,40.00000,40.00000,40.00000,40.00000,40.00000,40.00000,40.00000,40.00000,40.00000,40.00000,40.00000,40.0000…
00,100.00000,100.00000,100.00000,100.00000,100.00000,100.00000,100.00000,100.00000,100.00000,100.00000,100.00000,100.00000,100.00000,100.00000,100.00000,100.00000,100.00000,100.00000,100.00000,100.00000,100.00000,100.00000,100.00000,100.00000,100.00000,100.00000,100.00000,100.00000,100.00000,100.00000,100.00000,100.00000,100.00000,100.00000,100.00000,100.00000,100.00000,100.00000,100.00000,100.00…
000,100.00000,100.00000,100.00000,100.00000,100.00000,100.00000,100.00000,100.00000,100.00000,100.00000,100.00000,100.00000,100.00000,100.00000,100.00000,100.00000,100.00000,100.00000,100.00000,100.00000,100.00000,100.00000,100.00000,100.00000,100.00000,100.00000,100.00000,100.00000,100.00000,100.00000,100.00000,100.00000,100.00000,100.00000,100.00000,100.00000,100.00000,100.00000,100.00000,100.0…
0000,100.00000,100.00000,100.00000,100.00000,100.00000,100.00000,100.00000,100.00000,100.00000,100.00000,100.00000,100.00000,100.00000,100.00000,100.00000,100.00000,100.00000,100.00000,100.00000,100.00000,100.00000,100.00000,100.00000,100.00000,100.00000,100.00000,100.00000,100.00000,100.00000,100.00000,100.00000,100.00000,100.00000,100.00000,100.00000,100.00000,100.00000,100.00000,100.00000,100.…
,40.00000,40.00000,40.00000,40.00000,40.00000,40.00000,40.00000,40.00000,40.00000,40.00000,40.00000,40.00000,40.00000,40.00000,40.00000,40.00000,40.00000,40.00000,40.00000,40.00000,40.00000,40.00000,40.00000,40.00000,40.00000,40.00000,40.00000,40.00000,40.00000,40.00000,40.00000,40.00000,40.00000,40.00000,40.00000,40.00000,40.00000,40.00000,40.00000,40.00000,40.00000,40.00000,40.00000,40.00000,40…
0,30.00000,30.00000,30.00000,30.00000,30.00000,30.00000,30.00000,30.00000,30.00000,30.00000,30.00000,30.00000,30.00000,30.00000,30.00000,30.00000,30.00000,30.00000,30.00000,30.00000,30.00000,30.00000,30.00000,30.00000,30.00000,30.00000,30.00000,30.00000,30.00000,30.00000,30.00000,30.00000,30.00000,30.00000,30.00000,30.00000,30.00000,30.00000,30.00000,30.00000,30.00000,30.00000,30.00000,30.00000,3…
00,30.00000,30.00000,30.00000,30.00000,30.00000,30.00000,30.00000,30.00000,30.00000,30.00000,30.00000,30.00000,30.00000,30.00000,30.00000,30.00000,30.00000,30.00000,30.00000,30.00000,30.00000,30.00000,30.00000,30.00000,30.00000,30.00000,30.00000,30.00000,30.00000,30.00000,30.00000,30.00000,30.00000,30.00000,30.00000,30.00000,30.00000,30.00000,30.00000,30.00000,30.00000,30.00000,30.00000,30.00000,…
.00000,100.00000,100.00000,100.00000,100.00000,100.00000,100.00000,100.00000,100.00000,100.00000,100.00000,100.00000,100.00000,100.00000,100.00000,100.00000,100.00000,100.00000,100.00000,100.00000,100.00000,100.00000,100.00000,100.00000,100.00000,100.00000,100.00000,100.00000,100.00000,100.00000,100.00000,100.00000,100.00000,100.00000,100.00000,100.00000,100.00000,100.00000,100.00000,100.00000,10…
0.00000,100.00000,100.00000,100.00000,100.00000,100.00000,100.00000,100.00000,100.00000,100.00000,100.00000,100.00000,100.00000,100.00000,100.00000,100.00000,100.00000,100.00000,100.00000,100.00000,100.00000,100.00000,100.00000,100.00000,100.00000,100.00000,100.00000,100.00000,100.00000,100.00000,100.00000,100.00000,100.00000,100.00000,100.00000,100.00000,100.00000,100.00000,100.00000,100.00000,1…
00.00000,100.00000,100.00000,100.00000,100.00000,100.00000,100.00000,100.00000,100.00000,100.00000,100.00000,100.00000,100.00000,100.00000,100.00000,100.00000,100.00000,100.00000,100.00000,100.00000,100.00000,100.00000,100.00000,100.00000,100.00000,100.00000,100.00000,100.00000,100.00000,100.00000,100.00000,100.00000,100.00000,100.00000,100.00000,100.00000,100.00000,100.00000,100.00000,100.00000,…
0.00000,30.00000,30.00000,30.00000,30.00000,30.00000,30.00000,30.00000,30.00000,30.00000,30.00000,30.00000,30.00000,30.00000,30.00000,30.00000,30.00000,30.00000,30.00000,30.00000,30.00000,30.00000,30.00000,30.00000,30.00000,30.00000,30.00000,30.00000,30.00000,30.00000,30.00000,30.00000,30.00000,30.00000,30.00000,30.00000,30.00000,30.00000,30.00000,30.00000,30.00000,30.00000,30.00000,30.00000,30.0…
30.00000,30.00000,30.00000,30.00000,30.00000,30.00000,30.00000,30.00000,30.00000,30.00000,30.00000,30.00000,30.00000,30.00000,30.00000,30.00000,30.00000,30.00000,30.00000,30.00000,30.00000,30.00000,30.00000,30.00000,30.00000,30.00000,30.00000,30.00000,30.00000,30.00000,30.00000,30.00000,30.00000,30.00000,30.00000,30.00000,30.00000,30.00000,30.00000,30.00000,30.00000,30.00000,30.00000,30.00000,30.…
,30.00000,30.00000,30.00000,30.00000,30.00000,30.00000,30.00000,30.00000,30.00000,30.00000,30.00000,30.00000,30.00000,30.00000,30.00000,30.00000,30.00000,30.00000,30.00000,30.00000,30.00000,30.00000,30.00000,30.00000,30.00000,30.00000,30.00000,30.00000,30.00000,30.00000,30.00000,30.00000,30.00000,30.00000,30.00000,30.00000,30.00000,30.00000,30.00000,30.00000,30.00000,30.00000,30.00000,30.00000,30…
0,100.00000,100.00000,100.00000,100.00000,100.00000,100.00000,100.00000,100.00000,100.00000,100.00000,100.00000,100.00000,100.00000,100.00000,100.00000,100.00000,100.00000,100.00000,100.00000,100.00000,100.00000,100.00000,100.00000,100.00000,100.00000,100.00000,100.00000,100.00000,100.00000,100.00000,100.00000,100.00000,100.00000,100.00000,100.00000,100.00000,100.00000,100.00000,100.00000,100.000…
00,100.00000,100.00000,100.00000,100.00000,100.00000,100.00000,100.00000,100.00000,100.00000,100.00000,100.00000,100.00000,100.00000,100.00000,100.00000,100.00000,100.00000,100.00000,100.00000,100.00000,100.00000,100.00000,100.00000,100.00000,100.00000,100.00000,100.00000,100.00000,100.00000,100.00000,100.00000,100.00000,100.00000,100.00000,100.00000,100.00000,100.00000,100.00000,100.00000,100.00…
000,100.00000,100.00000,100.00000,100.00000,100.00000,100.00000,100.00000,100.00000,100.00000,100.00000,100.00000,100.00000,100.00000,100.00000,100.00000,100.00000,100.00000,100.00000,100.00000,100.00000,100.00000,100.00000,100.00000,100.00000,100.00000,100.00000,100.00000,100.00000,100.00000,100.00000,100.00000,100.00000,100.00000,100.00000,100.00000,100.00000,100.00000,100.00000,100.00000,100.0…
0000,100.00000,100.00000,100.00000,100.00000,100.00000,100.00000,100.00000,100.00000,100.00000,100.00000,100.00000,100.00000,100.00000,100.00000,100.00000,100.00000,100.00000,100.00000,100.00000,100.00000,100.00000,100.00000,100.00000,100.00000,100.00000,100.00000,100.00000,100.00000,100.00000,100.00000,100.00000,100.00000,100.00000,100.00000,100.00000,100.00000,100.00000,100.00000,100.00000,100.…
.00000,30.00000,30.00000,30.00000,30.00000,30.00000,30.00000,30.00000,30.00000,30.00000,30.00000,30.00000,30.00000,30.00000,30.00000,30.00000,30.00000,30.00000,30.00000,30.00000,30.00000,30.00000,30.00000,30.00000,30.00000,30.00000,30.00000,30.00000,30.00000,30.00000,30.00000,30.00000,30.00000,30.00000,30.00000,30.00000,30.00000,30.00000,30.00000,30.00000,30.00000,30.00000,30.00000,30.00000,30.00…
0.00000,30.00000,30.00000,30.00000,30.00000,30.00000,30.00000,30.00000,30.00000,30.00000,30.00000,30.00000,30.00000,30.00000,30.00000,30.00000,30.00000,30.00000,30.00000,30.00000,30.00000,30.00000,30.00000,30.00000,30.00000,30.00000,30.00000,30.00000,30.00000,30.00000,30.00000,30.00000,30.00000,30.00000,30.00000,30.00000,30.00000,30.00000,30.00000,30.00000,30.00000,30.00000,30.00000,30.00000,30.0…
30.00000,30.00000,30.00000,30.00000,30.00000,30.00000,30.00000,30.00000,30.00000,30.00000,30.00000,30.00000,30.00000,30.00000,30.00000,30.00000,30.00000,30.00000,30.00000,30.00000,30.00000,30.00000,30.00000,30.00000,30.00000,30.00000,30.00000,30.00000,30.00000,30.00000,30.00000,30.00000,30.00000,30.00000,30.00000,30.00000,30.00000,30.00000,30.00000,30.00000,30.00000,30.00000,30.00000,30.00000,30.…
0.00000,100.00000,100.00000,100.00000,100.00000,100.00000,100.00000,100.00000,100.00000,100.00000,100.00000,100.00000,100.00000,100.00000,100.00000,100.00000,100.00000,100.00000,100.00000,100.00000,100.00000,100.00000,100.00000,100.00000,100.00000,100.00000,100.00000,100.00000,100.00000,100.00000,100.00000,100.00000,100.00000,100.00000,100.00000,100.00000,100.00000,100.00000,100.00000,100.00000,1…
00.00000,100.00000,100.00000,100.00000,100.00000,100.00000,100.00000,100.00000,100.00000,100.00000,100.00000,100.00000,100.00000,100.00000,100.00000,100.00000,100.00000,100.00000,100.00000,100.00000,100.00000,100.00000,100.00000,100.00000,100.00000,100.00000,100.00000,100.00000,100.00000,100.00000,100.00000,100.00000,100.00000,100.00000,100.00000,100.00000,100.00000,100.00000,100.00000,100.00000,…
100.00000,100.00000,100.00000,100.00000,100.00000,100.00000,100.00000,100.00000,100.00000,100.00000,100.00000,100.00000,100.00000,100.00000,100.00000,100.00000,100.00000,100.00000,100.00000,100.00000,100.00000,100.00000,100.00000,100.00000,100.00000,100.00000,100.00000,100.00000,100.00000,100.00000,100.00000,100.00000,100.00000,100.00000,100.00000,100.00000,100.00000,100.00000,100.00000,100.00000…
00000,30.00000,30.00000,30.00000,30.00000,30.00000,30.00000,30.00000,30.00000,30.00000,30.00000,30.00000,30.00000,30.00000,30.00000,30.00000,30.00000,30.00000,30.00000,30.00000,30.00000,30.00000,30.00000,30.00000,30.00000,30.00000,30.00000,30.00000,30.00000,30.00000,30.00000,30.00000,30.00000,30.00000,30.00000,30.00000,30.00000,30.00000,30.00000,30.00000,30.00000,30.00000,30.00000,30.00000,30.000…
.00000,30.00000,30.00000,30.00000,30.00000,30.00000,30.00000,30.00000,30.00000,30.00000,30.00000,30.00000,30.00000,30.00000,30.00000,30.00000,30.00000,30.00000,30.00000,30.00000,30.00000,30.00000,30.00000,30.00000,30.00000,30.00000,30.00000,30.00000,30.00000,30.00000,30.00000,30.00000,30.00000,30.00000,30.00000,30.00000,30.00000,30.00000,30.00000,30.00000,30.00000,30.00000,30.00000,30.00000,30.00…
0.00000,30.00000,30.00000,30.00000,30.00000,30.00000,30.00000,30.00000,30.00000,30.00000,30.00000,30.00000,30.00000,30.00000,30.00000,30.00000,30.00000,30.00000,30.00000,30.00000,30.00000,30.00000,30.00000,30.00000,30.00000,30.00000,30.00000,30.00000,30.00000,30.00000,30.00000,30.00000,30.00000,30.00000,30.00000,30.00000,30.00000,30.00000,30.00000,30.00000,30.00000,30.00000,30.00000,30.00000,30.0…
00,100.00000,100.00000,100.00000,100.00000,100.00000,100.00000,100.00000,100.00000,100.00000,100.00000,100.00000,100.00000,100.00000,100.00000,100.00000,100.00000,100.00000,100.00000,100.00000,100.00000,100.00000,100.00000,100.00000,100.00000,100.00000,100.00000,100.00000,100.00000,100.00000,100.00000,100.00000,100.00000,100.00000,100.00000,100.00000,100.00000,100.00000,100.00000,100.00000,100.00…
000,100.00000,100.00000,100.00000,100.00000,100.00000,100.00000,100.00000,100.00000,100.00000,100.00000,100.00000,100.00000,100.00000,100.00000,100.00000,100.00000,100.00000,100.00000,100.00000,100.00000,100.00000,100.00000,100.00000,100.00000,100.00000,100.00000,100.00000,100.00000,100.00000,100.00000,100.00000,100.00000,100.00000,100.00000,100.00000,100.00000,100.00000,100.00000,100.00000,100.0…
0000,100.00000,100.00000,100.00000,100.00000,100.00000,100.00000,100.00000,100.00000,100.00000,100.00000,100.00000,100.00000,100.00000,100.00000,100.00000,100.00000,100.00000,100.00000,100.00000,100.00000,100.00000,100.00000,100.00000,100.00000,100.00000,100.00000,100.00000,100.00000,100.00000,100.00000,100.00000,100.00000,100.00000,100.00000,100.00000,100.00000,100.00000,100.00000,100.00000,100.…
000,30.00000,30.00000,30.00000,30.00000,30.00000,30.00000,30.00000,30.00000,30.00000,30.00000,30.00000,30.00000,30.00000,30.00000,30.00000,30.00000,30.00000,30.00000,30.00000,30.00000,30.00000,30.00000,30.00000,30.00000,30.00000,30.00000,30.00000,30.00000,30.00000,30.00000,30.00000,30.00000,30.00000,30.00000,30.00000,30.00000,30.00000,30.00000,30.00000,30.00000,30.00000,30.00000,30.00000,30.00000…
0000,30.00000,30.00000,30.00000,30.00000,30.00000,30.00000,30.00000,30.00000,30.00000,30.00000,30.00000,30.00000,30.00000,30.00000,30.00000,30.00000,30.00000,30.00000,30.00000,30.00000,30.00000,30.00000,30.00000,30.00000,30.00000,30.00000,30.00000,30.00000,30.00000,30.00000,30.00000,30.00000,30.00000,30.00000,30.00000,30.00000,30.00000,30.00000,30.00000,30.00000,30.00000,30.00000,30.00000,30.0000…
00000,30.00000,30.00000,30.00000,30.00000,30.00000,30.00000,30.00000,30.00000,30.00000,30.00000,30.00000,30.00000,30.00000,30.00000,30.00000,30.00000,30.00000,30.00000,30.00000,30.00000,30.00000,30.00000,30.00000,30.00000,30.00000,30.00000,30.00000,30.00000,30.00000,30.00000,30.00000,30.00000,30.00000,30.00000,30.00000,30.00000,30.00000,30.00000,30.00000,30.00000,30.00000,30.00000,30.00000,30.000…
.00000,100.00000,100.00000,100.00000,100.00000,100.00000,100.00000,100.00000,100.00000,100.00000,100.00000,100.00000,100.00000,100.00000,100.00000,100.00000,100.00000,100.00000,100.00000,100.00000,100.00000,100.00000,100.00000,100.00000,100.00000,100.00000,100.00000,100.00000,100.00000,100.00000,100.00000,100.00000,100.00000,100.00000,100.00000,100.00000,100.00000,100.00000,100.00000,100.00000,10…
0.00000,100.00000,100.00000,100.00000,100.00000,100.00000,100.00000,100.00000,100.00000,100.00000,100.00000,100.00000,100.00000,100.00000,100.00000,100.00000,100.00000,100.00000,100.00000,100.00000,100.00000,100.00000,100.00000,100.00000,100.00000,100.00000,100.00000,100.00000,100.00000,100.00000,100.00000,100.00000,100.00000,100.00000,100.00000,100.00000,100.00000,100.00000,100.00000,100.00000,1…
00.00000,100.00000,100.00000,100.00000,100.00000,100.00000,100.00000,100.00000,100.00000,100.00000,100.00000,100.00000,100.00000,100.00000,100.00000,100.00000,100.00000,100.00000,100.00000,100.00000,100.00000,100.00000,100.00000,100.00000,100.00000,100.00000,100.00000,100.00000,100.00000,100.00000,100.00000,100.00000,100.00000,100.00000,100.00000,100.00000,100.00000,100.00000,100.00000,100.00000,…
00,30.00000,30.00000,30.00000,30.00000,30.00000,30.00000,30.00000,30.00000,30.00000,30.00000,30.00000,30.00000,30.00000,30.00000,30.00000,30.00000,30.00000,30.00000,30.00000,30.00000,30.00000,30.00000,30.00000,30.00000,30.00000,30.00000,30.00000,30.00000,30.00000,30.00000,30.00000,30.00000,30.00000,30.00000,30.00000,30.00000,30.00000,30.00000,30.00000,30.00000,30.00000,30.00000,30.00000,30.00000,…
000,20.00000,20.00000,20.00000,20.00000,20.00000,20.00000,20.00000,20.00000,20.00000,20.00000,20.00000,20.00000,20.00000,20.00000,20.00000,20.00000,20.00000,20.00000,20.00000,20.00000,20.00000,20.00000,20.00000,20.00000,20.00000,20.00000,20.00000,20.00000,20.00000,20.00000,20.00000,20.00000,20.00000,20.00000,20.00000,20.00000,20.00000,20.00000,20.00000,20.00000,20.00000,20.00000,20.00000,20.00000…
0000,20.00000,20.00000,20.00000,20.00000,20.00000,20.00000,20.00000,20.00000,20.00000,20.00000,20.00000,20.00000,20.00000,20.00000,20.00000,20.00000,20.00000,20.00000,20.00000,20.00000,20.00000,20.00000,20.00000,20.00000,20.00000,20.00000,20.00000,20.00000,20.00000,20.00000,20.00000,20.00000,20.00000,20.00000,20.00000,20.00000,20.00000,20.00000,20.00000,20.00000,20.00000,20.00000,20.00000,20.0000…
00,100.00000,100.00000,100.00000,100.00000,100.00000,100.00000,100.00000,100.00000,100.00000,100.00000,100.00000,100.00000,100.00000,100.00000,100.00000,100.00000,100.00000,100.00000,100.00000,100.00000,100.00000,100.00000,100.00000,100.00000,100.00000,100.00000,100.00000,100.00000,100.00000,100.00000,100.00000,100.00000,100.00000,100.00000,100.00000,100.00000,100.00000,100.00000,100.00000,100.00…
000,100.00000,100.00000,100.00000,100.00000,100.00000,100.00000,100.00000,100.00000,100.00000,100.00000,100.00000,100.00000,100.00000,100.00000,100.00000,100.00000,100.00000,100.00000,100.00000,100.00000,100.00000,100.00000,100.00000,100.00000,100.00000,100.00000,100.00000,100.00000,100.00000,100.00000,100.00000,100.00000,100.00000,100.00000,100.00000,100.00000,100.00000,100.00000,100.00000,100.0…
0000,100.00000,100.00000,100.00000,100.00000,100.00000,100.00000,100.00000,100.00000,100.00000,100.00000,100.00000,100.00000,100.00000,100.00000,100.00000,100.00000,100.00000,100.00000,100.00000,100.00000,100.00000,100.00000,100.00000,100.00000,100.00000,100.00000,100.00000,100.00000,100.00000,100.00000,100.00000,100.00000,100.00000,100.00000,100.00000,100.00000,100.00000,100.00000,100.00000,100.…
00000,100.00000,100.00000,100.00000,100.00000,100.00000,100.00000,100.00000,100.00000,100.00000,100.00000,100.00000,100.00000,100.00000,100.00000,100.00000,100.00000,100.00000,100.00000,100.00000,100.00000,100.00000,100.00000,100.00000,100.00000,100.00000,100.00000,100.00000,100.00000,100.00000,100.00000,100.00000,100.00000,100.00000,100.00000,100.00000,100.00000,100.00000,100.00000,100.00000,100…
0,20.00000,20.00000,20.00000,20.00000,20.00000,20.00000,20.00000,20.00000,20.00000,20.00000,20.00000,20.00000,20.00000,20.00000,20.00000,20.00000,20.00000,20.00000,20.00000,20.00000,20.00000,20.00000,20.00000,20.00000,20.00000,20.00000,20.00000,20.00000,20.00000,20.00000,20.00000,20.00000,20.00000,20.00000,20.00000,20.00000,20.00000,20.00000,20.00000,20.00000,20.00000,20.00000,20.00000,20.00000,2…
00,20.00000,20.00000,20.00000,20.00000,20.00000,20.00000,20.00000,20.00000,20.00000,20.00000,20.00000,20.00000,20.00000,20.00000,20.00000,20.00000,20.00000,20.00000,20.00000,20.00000,20.00000,20.00000,20.00000,20.00000,20.00000,20.00000,20.00000,20.00000,20.00000,20.00000,20.00000,20.00000,20.00000,20.00000,20.00000,20.00000,20.00000,20.00000,20.00000,20.00000,20.00000,20.00000,20.00000,20.00000,…
000,20.00000,20.00000,20.00000,20.00000,20.00000,20.00000,20.00000,20.00000,20.00000,20.00000,20.00000,20.00000,20.00000,20.00000,20.00000,20.00000,20.00000,20.00000,20.00000,20.00000,20.00000,20.00000,20.00000,20.00000,20.00000,20.00000,20.00000,20.00000,20.00000,20.00000,20.00000,20.00000,20.00000,20.00000,20.00000,20.00000,20.00000,20.00000,20.00000,20.00000,20.00000,20.00000,20.00000,20.00000…
0.00000,100.00000,100.00000,100.00000,100.00000,100.00000,100.00000,100.00000,100.00000,100.00000,100.00000,100.00000,100.00000,100.00000,100.00000,100.00000,100.00000,100.00000,100.00000,100.00000,100.00000,100.00000,100.00000,100.00000,100.00000,100.00000,100.00000,100.00000,100.00000,100.00000,100.00000,100.00000,100.00000,100.00000,100.00000,100.00000,100.00000,100.00000,100.00000,100.00000,1…
00.00000,100.00000,100.00000,100.00000,100.00000,100.00000,100.00000,100.00000,100.00000,100.00000,100.00000,100.00000,100.00000,100.00000,100.00000,100.00000,100.00000,100.00000,100.00000,100.00000,100.00000,100.00000,100.00000,100.00000,100.00000,100.00000,100.00000,100.00000,100.00000,100.00000,100.00000,100.00000,100.00000,100.00000,100.00000,100.00000,100.00000,100.00000,100.00000,100.00000,…
100.00000,100.00000,100.00000,100.00000,100.00000,100.00000,100.00000,100.00000,100.00000,100.00000,100.00000,100.00000,100.00000,100.00000,100.00000,100.00000,100.00000,100.00000,100.00000,100.00000,100.00000,100.00000,100.00000,100.00000,100.00000,100.00000,100.00000,100.00000,100.00000,100.00000,100.00000,100.00000,100.00000,100.00000,100.00000,100.00000,100.00000,100.00000,100.00000,100.00000…
20.00000,20.00000,20.00000,20.00000,20.00000,20.00000,20.00000,20.00000,20.00000,20.00000,20.00000,20.00000,20.00000,20.00000,20.00000,20.00000,20.00000,20.00000,20.00000,20.00000,20.00000,20.00000,20.00000,20.00000,20.00000,20.00000,20.00000,20.00000,20.00000,20.00000,20.00000,20.00000,20.00000,20.00000,20.00000,20.00000,20.00000,20.00000,20.00000,20.00000,20.00000,20.00000,20.00000,20.00000,20.…
,20.00000,20.00000,20.00000,20.00000,20.00000,20.00000,20.00000,20.00000,20.00000,20.00000,20.00000,20.00000,20.00000,20.00000,20.00000,20.00000,20.00000,20.00000,20.00000,20.00000,20.00000,20.00000,20.00000,20.00000,20.00000,20.00000,20.00000,20.00000,20.00000,20.00000,20.00000,20.00000,20.00000,20.00000,20.00000,20.00000,20.00000,20.00000,20.00000,20.00000,20.00000,20.00000,20.00000,20.00000,20…
0,20.00000,20.00000,20.00000,20.00000,20.00000,20.00000,20.00000,20.00000,20.00000,20.00000,20.00000,20.00000,20.00000,20.00000,20.00000,20.00000,20.00000,20.00000,20.00000,20.00000,20.00000,20.00000,20.00000,20.00000,20.00000,20.00000,20.00000,20.00000,20.00000,20.00000,20.00000,20.00000,20.00000,20.00000,20.00000,20.00000,20.00000,20.00000,20.00000,20.00000,20.00000,20.00000,20.00000,20.00000,2…
00,100.00000,100.00000,100.00000,100.00000,100.00000,100.00000,100.00000,100.00000,100.00000,100.00000,100.00000,100.00000,100.00000,100.00000,100.00000,100.00000,100.00000,100.00000,100.00000,100.00000,100.00000,100.00000,100.00000,100.00000,100.00000,100.00000,100.00000,100.00000,100.00000,100.00000,100.00000,100.00000,100.00000,100.00000,100.00000,100.00000,100.00000,100.00000,100.00000,100.00…
000,100.00000,100.00000,100.00000,100.00000,100.00000,100.00000,100.00000,100.00000,100.00000,100.00000,100.00000,100.00000,100.00000,100.00000,100.00000,100.00000,100.00000,100.00000,100.00000,100.00000,100.00000,100.00000,100.00000,100.00000,100.00000,100.00000,100.00000,100.00000,100.00000,100.00000,100.00000,100.00000,100.00000,100.00000,100.00000,100.00000,100.00000,100.00000,100.00000,100.0…
0000,100.00000,100.00000,100.00000,100.00000,100.00000,100.00000,100.00000,100.00000,100.00000,100.00000,100.00000,100.00000,100.00000,100.00000,100.00000,100.00000,100.00000,100.00000,100.00000,100.00000,100.00000,100.00000,100.00000,100.00000,100.00000,100.00000,100.00000,100.00000,100.00000,100.00000,100.00000,100.00000,100.00000,100.00000,100.00000,100.00000,100.00000,100.00000,100.00000,100.…
0.00000,20.00000,20.00000,20.00000,20.00000,20.00000,20.00000,20.00000,20.00000,20.00000,20.00000,20.00000,20.00000,20.00000,20.00000,20.00000,20.00000,20.00000,20.00000,20.00000,20.00000,20.00000,20.00000,20.00000,20.00000,20.00000,20.00000,20.00000,20.00000,20.00000,20.00000,20.00000,20.00000,20.00000,20.00000,20.00000,20.00000,20.00000,20.00000,20.00000,20.00000,20.00000,20.00000,20.00000,20.0…
20.00000,20.00000,20.00000,20.00000,20.00000,20.00000,20.00000,20.00000,20.00000,20.00000,20.00000,20.00000,20.00000,20.00000,20.00000,20.00000,20.00000,20.00000,20.00000,20.00000,20.00000,20.00000,20.00000,20.00000,20.00000,20.00000,20.00000,20.00000,20.00000,20.00000,20.00000,20.00000,20.00000,20.00000,20.00000,20.00000,20.00000,20.00000,20.00000,20.00000,20.00000,20.00000,20.00000,20.00000,20.…
,20.00000,20.00000,20.00000,20.00000,20.00000,20.00000,20.00000,20.00000,20.00000,20.00000,20.00000,20.00000,20.00000,20.00000,20.00000,20.00000,20.00000,20.00000,20.00000,20.00000,20.00000,20.00000,20.00000,20.00000,20.00000,20.00000,20.00000,20.00000,20.00000,20.00000,20.00000,20.00000,20.00000,20.00000,20.00000,20.00000,20.00000,20.00000,20.00000,20.00000,20.00000,20.00000,20.00000,20.00000,20…
0.00000,100.00000,100.00000,100.00000,100.00000,100.00000,100.00000,100.00000,100.00000,100.00000,100.00000,100.00000,100.00000,100.00000,100.00000,100.00000,100.00000,100.00000,100.00000,100.00000,100.00000,100.00000,100.00000,100.00000,100.00000,100.00000,100.00000,100.00000,100.00000,100.00000,100.00000,100.00000,100.00000,100.00000,100.00000,100.00000,100.00000,100.00000,100.00000,100.00000,1…
00.00000,100.00000,100.00000,100.00000,100.00000,100.00000,100.00000,100.00000,100.00000,100.00000,100.00000,100.00000,100.00000,100.00000,100.00000,100.00000,100.00000,100.00000,100.00000,100.00000,100.00000,100.00000,100.00000,100.00000,100.00000,100.00000,100.00000,100.00000,100.00000,100.00000,100.00000,100.00000,100.00000,100.00000,100.00000,100.00000,100.00000,100.00000,100.00000,100.00000,…
100.00000,100.00000,100.00000,100.00000,100.00000,100.00000,100.00000,100.00000,100.00000,100.00000,100.00000,100.00000,100.00000,100.00000,100.00000,100.00000,100.00000,100.00000,100.00000,100.00000,100.00000,100.00000,100.00000,100.00000,100.00000,100.00000,100.00000,100.00000,100.00000,100.00000,100.00000,100.00000,100.00000,100.00000,100.00000,100.00000,100.00000,100.00000,100.00000,100.00000…
,100.00000,100.00000,100.00000,100.00000,100.00000,100.00000,100.00000,100.00000,100.00000,100.00000,100.00000,100.00000,100.00000,100.00000,100.00000,100.00000,100.00000,100.00000,100.00000,100.00000,100.00000,100.00000,100.00000,100.00000,100.00000,100.00000,100.00000,100.00000,100.00000,100.00000,100.00000,100.00000,100.00000,100.00000,100.00000,100.00000,100.00000,100.00000,100.00000,100.0000…
0.00000,20.00000,20.00000,20.00000,20.00000,20.00000,20.00000,20.00000,20.00000,20.00000,20.00000,20.00000,20.00000,20.00000,20.00000,20.00000,20.00000,20.00000,20.00000,20.00000,20.00000,20.00000,20.00000,20.00000,20.00000,20.00000,20.00000,20.00000,20.00000,20.00000,20.00000,20.00000,20.00000,20.00000,20.00000,20.00000,20.00000,20.00000,20.00000,20.00000,20.00000,20.00000,20.00000,20.00000,20.0…
20.00000,20.00000,20.00000,20.00000,20.00000,20.00000,20.00000,20.00000,20.00000,20.00000,20.00000,20.00000,20.00000,20.00000,20.00000,20.00000,20.00000,20.00000,20.00000,20.00000,20.00000,20.00000,20.00000,20.00000,20.00000,20.00000,20.00000,20.00000,20.00000,20.00000,20.00000,20.00000,20.00000,20.00000,20.00000,20.00000,20.00000,20.00000,20.00000,20.00000,20.00000,20.00000,20.00000,20.00000,20.…
,20.00000,20.00000,20.00000,20.00000,20.00000,20.00000,20.00000,20.00000,20.00000,20.00000,20.00000,20.00000,20.00000,20.00000,20.00000,20.00000,20.00000,20.00000,20.00000,20.00000,20.00000,20.00000,20.00000,20.00000,20.00000,20.00000,20.00000,20.00000,20.00000,20.00000,20.00000,20.00000,20.00000,20.00000,20.00000,20.00000,20.00000,20.00000,20.00000,20.00000,20.00000,20.00000,20.00000,20.00000,20…
00,100.00000,100.00000,100.00000,100.00000,100.00000,100.00000,100.00000,100.00000,100.00000,100.00000,100.00000,100.00000,100.00000,100.00000,100.00000,100.00000,100.00000,100.00000,100.00000,100.00000,100.00000,100.00000,100.00000,100.00000,100.00000,100.00000,100.00000,100.00000,100.00000,100.00000,100.00000,100.00000,100.00000,100.00000,100.00000,100.00000,100.00000,100.00000,100.00000,100.00…
000,100.00000,100.00000,100.00000,100.00000,100.00000,100.00000,100.00000,100.00000,100.00000,100.00000,100.00000,100.00000,100.00000,100.00000,100.00000,100.00000,100.00000,100.00000,100.00000,100.00000,100.00000,100.00000,100.00000,100.00000,100.00000,100.00000,100.00000,100.00000,100.00000,100.00000,100.00000,100.00000,100.00000,100.00000,100.00000,100.00000,100.00000,100.00000,100.00000,100.0…
0000,100.00000,100.00000,100.00000,100.00000,100.00000,100.00000,100.00000,100.00000,100.00000,100.00000,100.00000,100.00000,100.00000,100.00000,100.00000,100.00000,100.00000,100.00000,100.00000,100.00000,100.00000,100.00000,100.00000,100.00000,100.00000,100.00000,100.00000,100.00000,100.00000,100.00000,100.00000,100.00000,100.00000,100.00000,100.00000,100.00000,100.00000,100.00000,100.00000,100.…
00000,20.00000,20.00000,20.00000,20.00000,20.00000,20.00000,20.00000,20.00000,20.00000,20.00000,20.00000,20.00000,20.00000,20.00000,20.00000,20.00000,20.00000,20.00000,20.00000,20.00000,20.00000,20.00000,20.00000,20.00000,20.00000,20.00000,20.00000,20.00000,20.00000,20.00000,20.00000,20.00000,20.00000,20.00000,20.00000,20.00000,20.00000,20.00000,20.00000,20.00000,20.00000,20.00000,20.00000,20.000…
.00000,10.00000,10.00000,10.00000,10.00000,10.00000,10.00000,10.00000,10.00000,10.00000,10.00000,10.00000,10.00000,10.00000,10.00000,10.00000,10.00000,10.00000,10.00000,10.00000,10.00000,10.00000,10.00000,10.00000,10.00000,10.00000,10.00000,10.00000,10.00000,10.00000,10.00000,10.00000,10.00000,10.00000,10.00000,10.00000,10.00000,10.00000,10.00000,10.00000,10.00000,10.00000,10.00000,10.00000,10.00…
0.00000,10.00000,10.00000,10.00000,10.00000,10.00000,10.00000,10.00000,10.00000,10.00000,10.00000,10.00000,10.00000,10.00000,10.00000,10.00000,10.00000,10.00000,10.00000,10.00000,10.00000,10.00000,10.00000,10.00000,10.00000,10.00000,10.00000,10.00000,10.00000,10.00000,10.00000,10.00000,10.00000,10.00000,10.00000,10.00000,10.00000,10.00000,10.00000,10.00000,10.00000,10.00000,10.00000,10.00000,10.0…
0.00000,100.00000,100.00000,100.00000,100.00000,100.00000,100.00000,100.00000,100.00000,100.00000,100.00000,100.00000,100.00000,100.00000,100.00000,100.00000,100.00000,100.00000,100.00000,100.00000,100.00000,100.00000,100.00000,100.00000,100.00000,100.00000,100.00000,100.00000,100.00000,100.00000,100.00000,100.00000,100.00000,100.00000,100.00000,100.00000,100.00000,100.00000,100.00000,100.00000,1…
00.00000,100.00000,100.00000,100.00000,100.00000,100.00000,100.00000,100.00000,100.00000,100.00000,100.00000,100.00000,100.00000,100.00000,100.00000,100.00000,100.00000,100.00000,100.00000,100.00000,100.00000,100.00000,100.00000,100.00000,100.00000,100.00000,100.00000,100.00000,100.00000,100.00000,100.00000,100.00000,100.00000,100.00000,100.00000,100.00000,100.00000,100.00000,100.00000,100.00000,…
100.00000,100.00000,100.00000,100.00000,100.00000,100.00000,100.00000,100.00000,100.00000,100.00000,100.00000,100.00000,100.00000,100.00000,100.00000,100.00000,100.00000,100.00000,100.00000,100.00000,100.00000,100.00000,100.00000,100.00000,100.00000,100.00000,100.00000,100.00000,100.00000,100.00000,100.00000,100.00000,100.00000,100.00000,100.00000,100.00000,100.00000,100.00000,100.00000,100.00000…
0000,10.00000,10.00000,10.00000,10.00000,10.00000,10.00000,10.00000,10.00000,10.00000,10.00000,10.00000,10.00000,10.00000,10.00000,10.00000,10.00000,10.00000,10.00000,10.00000,10.00000,10.00000,10.00000,10.00000,10.00000,10.00000,10.00000,10.00000,10.00000,10.00000,10.00000,10.00000,10.00000,10.00000,10.00000,10.00000,10.00000,10.00000,10.00000,10.00000,10.00000,10.00000,10.00000,10.00000,10.0000…
00000,10.00000,10.00000,10.00000,10.00000,10.00000,10.00000,10.00000,10.00000,10.00000,10.00000,10.00000,10.00000,10.00000,10.00000,10.00000,10.00000,10.00000,10.00000,10.00000,10.00000,10.00000,10.00000,10.00000,10.00000,10.00000,10.00000,10.00000,10.00000,10.00000,10.00000,10.00000,10.00000,10.00000,10.00000,10.00000,10.00000,10.00000,10.00000,10.00000,10.00000,10.00000,10.00000,10.00000,10.000…
.00000,10.00000,10.00000,10.00000,10.00000,10.00000,10.00000,10.00000,10.00000,10.00000,10.00000,10.00000,10.00000,10.00000,10.00000,10.00000,10.00000,10.00000,10.00000,10.00000,10.00000,10.00000,10.00000,10.00000,10.00000,10.00000,10.00000,10.00000,10.00000,10.00000,10.00000,10.00000,10.00000,10.00000,10.00000,10.00000,10.00000,10.00000,10.00000,10.00000,10.00000,10.00000,10.00000,10.00000,10.00…
0,100.00000,100.00000,100.00000,100.00000,100.00000,100.00000,100.00000,100.00000,100.00000,100.00000,100.00000,100.00000,100.00000,100.00000,100.00000,100.00000,100.00000,100.00000,100.00000,100.00000,100.00000,100.00000,100.00000,100.00000,100.00000,100.00000,100.00000,100.00000,100.00000,100.00000,100.00000,100.00000,100.00000,100.00000,100.00000,100.00000,100.00000,100.00000,100.00000,100.000…
00,100.00000,100.00000,100.00000,100.00000,100.00000,100.00000,100.00000,100.00000,100.00000,100.00000,100.00000,100.00000,100.00000,100.00000,100.00000,100.00000,100.00000,100.00000,100.00000,100.00000,100.00000,100.00000,100.00000,100.00000,100.00000,100.00000,100.00000,100.00000,100.00000,100.00000,100.00000,100.00000,100.00000,100.00000,100.00000,100.00000,100.00000,100.00000,100.00000,100.00…
000,100.00000,100.00000,100.00000,100.00000,100.00000,100.00000,100.00000,100.00000,100.00000,100.00000,100.00000,100.00000,100.00000,100.00000,100.00000,100.00000,100.00000,100.00000,100.00000,100.00000,100.00000,100.00000,100.00000,100.00000,100.00000,100.00000,100.00000,100.00000,100.00000,100.00000,100.00000,100.00000,100.00000,100.00000,100.00000,100.00000,100.00000,100.00000,100.00000,100.0…
00,10.00000,10.00000,10.00000,10.00000,10.00000,10.00000,10.00000,10.00000,10.00000,10.00000,10.00000,10.00000,10.00000,10.00000,10.00000,10.00000,10.00000,10.00000,10.00000,10.00000,10.00000,10.00000,10.00000,10.00000,10.00000,10.00000,10.00000,10.00000,10.00000,10.00000,10.00000,10.00000,10.00000,10.00000,10.00000,10.00000,10.00000,10.00000,10.00000,10.00000,10.00000,10.00000,10.00000,10.00000,…
000,10.00000,10.00000,10.00000,10.00000,10.00000,10.00000,10.00000,10.00000,10.00000,10.00000,10.00000,10.00000,10.00000,10.00000,10.00000,10.00000,10.00000,10.00000,10.00000,10.00000,10.00000,10.00000,10.00000,10.00000,10.00000,10.00000,10.00000,10.00000,10.00000,10.00000,10.00000,10.00000,10.00000,10.00000,10.00000,10.00000,10.00000,10.00000,10.00000,10.00000,10.00000,10.00000,10.00000,10.00000…
0000,10.00000,10.00000,10.00000,10.00000,10.00000,10.00000,10.00000,10.00000,10.00000,10.00000,10.00000,10.00000,10.00000,10.00000,10.00000,10.00000,10.00000,10.00000,10.00000,10.00000,10.00000,10.00000,10.00000,10.00000,10.00000,10.00000,10.00000,10.00000,10.00000,10.00000,10.00000,10.00000,10.00000,10.00000,10.00000,10.00000,10.00000,10.00000,10.00000,10.00000,10.00000,10.00000,10.00000,10.0000…
.00000,100.00000,100.00000,100.00000,100.00000,100.00000,100.00000,100.00000,100.00000,100.00000,100.00000,100.00000,100.00000,100.00000,100.00000,100.00000,100.00000,100.00000,100.00000,100.00000,100.00000,100.00000,100.00000,100.00000,100.00000,100.00000,100.00000,100.00000,100.00000,100.00000,100.00000,100.00000,100.00000,100.00000,100.00000,100.00000,100.00000,100.00000,100.00000,100.00000,10…
0.00000,100.00000,100.00000,100.00000,100.00000,100.00000,100.00000,100.00000,100.00000,100.00000,100.00000,100.00000,100.00000,100.00000,100.00000,100.00000,100.00000,100.00000,100.00000,100.00000,100.00000,100.00000,100.00000,100.00000,100.00000,100.00000,100.00000,100.00000,100.00000,100.00000,100.00000,100.00000,100.00000,100.00000,100.00000,100.00000,100.00000,100.00000,100.00000,100.00000,1…
00.00000,100.00000,100.00000,100.00000,100.00000,100.00000,100.00000,100.00000,100.00000,100.00000,100.00000,100.00000,100.00000,100.00000,100.00000,100.00000,100.00000,100.00000,100.00000,100.00000,100.00000,100.00000,100.00000,100.00000,100.00000,100.00000,100.00000,100.00000,100.00000,100.00000,100.00000,100.00000,100.00000,100.00000,100.00000,100.00000,100.00000,100.00000,100.00000,100.00000,…
100.00000,100.00000,100.00000,100.00000,100.00000,100.00000,100.00000,100.00000,100.00000,100.00000,100.00000,100.00000,100.00000,100.00000,100.00000,100.00000,100.00000,100.00000,100.00000,100.00000,100.00000,100.00000,100.00000,100.00000,100.00000,100.00000,100.00000,100.00000,100.00000,100.00000,100.00000,100.00000,100.00000,100.00000,100.00000,100.00000,100.00000,100.00000,100.00000,100.00000…
0,10.00000,10.00000,10.00000,10.00000,10.00000,10.00000,10.00000,10.00000,10.00000,10.00000,10.00000,10.00000,10.00000,10.00000,10.00000,10.00000,10.00000,10.00000,10.00000,10.00000,10.00000,10.00000,10.00000,10.00000,10.00000,10.00000,10.00000,10.00000,10.00000,10.00000,10.00000,10.00000,10.00000,10.00000,10.00000,10.00000,10.00000,10.00000,10.00000,10.00000,10.00000,10.00000,10.00000,10.00000,1…
00,10.00000,10.00000,10.00000,10.00000,10.00000,10.00000,10.00000,10.00000,10.00000,10.00000,10.00000,10.00000,10.00000,10.00000,10.00000,10.00000,10.00000,10.00000,10.00000,10.00000,10.00000,10.00000,10.00000,10.00000,10.00000,10.00000,10.00000,10.00000,10.00000,10.00000,10.00000,10.00000,10.00000,10.00000,10.00000,10.00000,10.00000,10.00000,10.00000,10.00000,10.00000,10.00000,10.00000,10.00000,…
000,10.00000,10.00000,10.00000,10.00000,10.00000,10.00000,10.00000,10.00000,10.00000,10.00000,10.00000,10.00000,10.00000,10.00000,10.00000,10.00000,10.00000,10.00000,10.00000,10.00000,10.00000,10.00000,10.00000,10.00000,10.00000,10.00000,10.00000,10.00000,10.00000,10.00000,10.00000,10.00000,10.00000,10.00000,10.00000,10.00000,10.00000,10.00000,10.00000,10.00000,10.00000,10.00000,10.00000,10.00000…
00,100.00000,100.00000,100.00000,100.00000,100.00000,100.00000,100.00000,100.00000,100.00000,100.00000,100.00000,100.00000,100.00000,100.00000,100.00000,100.00000,100.00000,100.00000,100.00000,100.00000,100.00000,100.00000,100.00000,100.00000,100.00000,100.00000,100.00000,100.00000,100.00000,100.00000,100.00000,100.00000,100.00000,100.00000,100.00000,100.00000,100.00000,100.00000,100.00000,100.00…
000,100.00000,100.00000,100.00000,100.00000,100.00000,100.00000,100.00000,100.00000,100.00000,100.00000,100.00000,100.00000,100.00000,100.00000,100.00000,100.00000,100.00000,100.00000,100.00000,100.00000,100.00000,100.00000,100.00000,100.00000,100.00000,100.00000,100.00000,100.00000,100.00000,100.00000,100.00000,100.00000,100.00000,100.00000,100.00000,100.00000,100.00000,100.00000,100.00000,100.0…
0000,100.00000,100.00000,100.00000,100.00000,100.00000,100.00000,100.00000,100.00000,100.00000,100.00000,100.00000,100.00000,100.00000,100.00000,100.00000,100.00000,100.00000,100.00000,100.00000,100.00000,100.00000,100.00000,100.00000,100.00000,100.00000,100.00000,100.00000,100.00000,100.00000,100.00000,100.00000,100.00000,100.00000,100.00000,100.00000,100.00000,100.00000,100.00000,100.00000,100.…
,10.00000,10.00000,10.00000,10.00000,10.00000,10.00000,10.00000,10.00000,10.00000,10.00000,10.00000,10.00000,10.00000,10.00000,10.00000,10.00000,10.00000,10.00000,10.00000,10.00000,10.00000,10.00000,10.00000,10.00000,10.00000,10.00000,10.00000,10.00000,10.00000,10.00000,10.00000,10.00000,10.00000,10.00000,10.00000,10.00000,10.00000,10.00000,10.00000,10.00000,10.00000,10.00000,10.00000,10.00000,10…
0,10.00000,10.00000,10.00000,10.00000,10.00000,10.00000,10.00000,10.00000,10.00000,10.00000,10.00000,10.00000,10.00000,10.00000,10.00000,10.00000,10.00000,10.00000,10.00000,10.00000,10.00000,10.00000,10.00000,10.00000,10.00000,10.00000,10.00000,10.00000,10.00000,10.00000,10.00000,10.00000,10.00000,10.00000,10.00000,10.00000,10.00000,10.00000,10.00000,10.00000,10.00000,10.00000,10.00000,10.00000,1…
00,10.00000,10.00000,10.00000,10.00000,10.00000,10.00000,10.00000,10.00000,10.00000,10.00000,10.00000,10.00000,10.00000,10.00000,10.00000,10.00000,10.00000,10.00000,10.00000,10.00000,10.00000,10.00000,10.00000,10.00000,10.00000,10.00000,10.00000,10.00000,10.00000,10.00000,10.00000,10.00000,10.00000,10.00000,10.00000,10.00000,10.00000,10.00000,10.00000,10.00000,10.00000,10.00000,10.00000,10.00000,…
0.00000,100.00000,100.00000,100.00000,100.00000,100.00000,100.00000,100.00000,100.00000,100.00000,100.00000,100.00000,100.00000,100.00000,100.00000,100.00000,100.00000,100.00000,100.00000,100.00000,100.00000,100.00000,100.00000,100.00000,100.00000,100.00000,100.00000,100.00000,100.00000,100.00000,100.00000,100.00000,100.00000,100.00000,100.00000,100.00000,100.00000,100.00000,100.00000,100.00000,1…
00.00000,100.00000,100.00000,100.00000,100.00000,100.00000,100.00000,100.00000,100.00000,100.00000,100.00000,100.00000,100.00000,100.00000,100.00000,100.00000,100.00000,100.00000,100.00000,100.00000,100.00000,100.00000,100.00000,100.00000,100.00000,100.00000,100.00000,100.00000,100.00000,100.00000,100.00000,100.00000,100.00000,100.00000,100.00000,100.00000,100.00000,100.00000,100.00000,100.00000,…
100.00000,100.00000,100.00000,100.00000,100.00000,100.00000,100.00000,100.00000,100.00000,100.00000,100.00000,100.00000,100.00000,100.00000,100.00000,100.00000,100.00000,100.00000,100.00000,100.00000,100.00000,100.00000,100.00000,100.00000,100.00000,100.00000,100.00000,100.00000,100.00000,100.00000,100.00000,100.00000,100.00000,100.00000,100.00000,100.00000,100.00000,100.00000,100.00000,100.00000…
0.00000,10.00000,10.00000,10.00000,10.00000,10.00000,10.00000,10.00000,10.00000,10.00000,10.00000,10.00000,10.00000,10.00000,10.00000,10.00000,10.00000,10.00000,10.00000,10.00000,10.00000,10.00000,10.00000,10.00000,10.00000,10.00000,10.00000,10.00000,10.00000,10.00000,10.00000,10.00000,10.00000,10.00000,10.00000,10.00000,10.00000,10.00000,10.00000,10.00000,10.00000,10.00000,10.00000,10.00000,10.0…
upstream N2:50.00000,50.00000,50.00000,50.00000,50.00000,50.00000,50.00000,50.00000,50.00000,50.00000,50.00000,50.00000,50.00000,50.00000,50.00000,50.00000,50.00000,50.00000,50.00000,50.00000,50.00000,50.00000,50.00000,50.00000,50.00000,50.00000,50.00000,50.00000,50.00000,50.00000,50.00000,50.00000,50.00000,50.00000,50.00000,50.00000,50.00000,50.00000,50.00000,50.00000,50.00000,50.00000,50.00000,…
000,50.00000,50.00000,50.00000,50.00000,50.00000,50.00000,50.00000,50.00000,50.00000,50.00000,50.00000,50.00000,50.00000,50.00000,50.00000,50.00000,50.00000,50.00000,50.00000,50.00000,50.00000,50.00000,50.00000,50.00000,50.00000,50.00000,50.00000,50.00000,50.00000,50.00000,50.00000,50.00000,50.00000,50.00000,50.00000,50.00000,50.00000,50.00000,50.00000,50.00000,50.00000,50.00000,50.00000,50.00000…
0.00000,0.00000,0.00000,0.00000,0.00000,0.00000,0.00000,0.00000,0.00000,0.00000,0.00000,0.00000,0.00000,0.00000,0.00000,0.00000,0.00000,0.00000,0.00000,0.00000,0.00000,0.00000,0.00000,0.00000,0.00000,0.00000,0.00000,0.00000,0.00000,0.00000,0.00000,0.00000,0.00000,0.00000,0.00000,0.00000,0.00000,0.00000,0.00000,0.00000,0.00000,0.00000,0.00000,0.00000,0.00000,0.00000,0.00000,0.00000,0.00000,0.00000…
,0.00000,0.00000,0.00000,0.00000,0.00000,0.00000,0.00000,0.00000,0.00000,0.00000,0.00000,0.00000,0.00000,0.00000,0.00000,0.00000,0.00000,0.00000,0.00000,0.00000,0.00000,0.00000,0.00000,0.00000,0.00000,0.00000,0.00000,0.00000,0.00000,0.00000,0.00000,0.00000,0.00000,0.00000,0.00000,0.00000,0.00000,0.00000,0.00000,0.00000,0.00000,0.00000,0.00000,0.00000,0.00000,0.00000,0.00000,0.00000,0.00000,0.0000…
0,0.00000,0.00000,0.00000,0.00000,0.00000,0.00000,0.00000,0.00000,0.00000,0.00000,0.00000,0.00000,0.00000,0.00000,0.00000,0.00000,0.00000,0.00000,0.00000,0.00000,0.00000,0.00000,0.00000,0.00000,0.00000,0.00000,0.00000,0.00000,0.00000,0.00000,0.00000,0.00000,0.00000,0.00000,0.00000,0.00000,0.00000,0.00000,0.00000,0.00000,0.00000,0.00000,0.00000,0.00000,0.00000,0.00000,0.00000,0.00000,0.00000,0.000…
00000,50.00000,50.00000,50.00000,50.00000,50.00000,50.00000,50.00000,50.00000,50.00000,50.00000,50.00000,50.00000,50.00000,50.00000,50.00000,50.00000,50.00000,50.00000,50.00000,50.00000,50.00000,50.00000,50.00000,50.00000,50.00000,50.00000,50.00000,50.00000,50.00000,50.00000,50.00000,50.00000,50.00000,50.00000,50.00000,50.00000,50.00000,50.00000,50.00000,50.00000,50.00000,50.00000,50.00000,50.000…
.00000,50.00000,50.00000,50.00000,50.00000,50.00000,50.00000,50.00000,50.00000,50.00000,50.00000,50.00000,50.00000,50.00000,50.00000,50.00000,50.00000,50.00000,50.00000,50.00000,50.00000,50.00000,50.00000,50.00000,50.00000,50.00000,50.00000,50.00000,50.00000,50.00000,50.00000,50.00000,50.00000,50.00000,50.00000,50.00000,50.00000,50.00000,50.00000,50.00000,50.00000,50.00000,50.00000,50.00000,50.00…
0.00000,50.00000,50.00000,50.00000,50.00000,50.00000,50.00000,50.00000,50.00000,50.00000,50.00000,50.00000,50.00000,50.00000,50.00000,50.00000,50.00000,50.00000,50.00000,50.00000,50.00000,50.00000,50.00000,50.00000,50.00000,50.00000,50.00000,50.00000,50.00000,50.00000,50.00000,50.00000,50.00000,50.00000,50.00000,50.00000,50.00000,50.00000,50.00000,50.00000,50.00000,50.00000,50.00000,50.00000,50.0…
0.00000,0.00000,0.00000,0.00000,0.00000,0.00000,0.00000,0.00000,0.00000,0.00000,0.00000,0.00000,0.00000,0.00000,0.00000,0.00000,0.00000,0.00000,0.00000,0.00000,0.00000,0.00000,0.00000,0.00000,0.00000,0.00000,0.00000,0.00000,0.00000,0.00000,0.00000,0.00000,0.00000,0.00000,0.00000,0.00000,0.00000,0.00000,0.00000,0.00000,0.00000,0.00000,0.00000,0.00000,0.00000,0.00000,0.00000,0.00000,0.00000,0.00000…
,0.00000,0.00000,0.00000,0.00000,0.00000,0.00000,0.00000,0.00000,0.00000,0.00000,0.00000,0.00000,0.00000,0.00000,0.00000,0.00000,0.00000,0.00000,0.00000,0.00000,0.00000,0.00000,0.00000,0.00000,0.00000,0.00000,0.00000,0.00000,0.00000,0.00000,0.00000,0.00000,0.00000,0.00000,0.00000,0.00000,0.00000,0.00000,0.00000,0.00000,0.00000,0.00000,0.00000,0.00000,0.00000,0.00000,0.00000,0.00000,0.00000,0.0000…
0,0.00000,0.00000,0.00000,0.00000,0.00000,0.00000,0.00000,0.00000,0.00000,0.00000,0.00000,0.00000,0.00000,0.00000,0.00000,0.00000,0.00000,0.00000,0.00000,0.00000,0.00000,0.00000,0.00000,0.00000,0.00000,0.00000,0.00000,0.00000,0.00000,0.00000,0.00000,0.00000,0.00000,0.00000,0.00000,0.00000,0.00000,0.00000,0.00000,0.00000,0.00000,0.00000,0.00000,0.00000,0.00000,0.00000,0.00000,0.00000,0.00000,0.000…
,50.00000,50.00000,50.00000,50.00000,50.00000,50.00000,50.00000,50.00000,50.00000,50.00000,50.00000,50.00000,50.00000,50.00000,50.00000,50.00000,50.00000,50.00000,50.00000,50.00000,50.00000,50.00000,50.00000,50.00000,50.00000,50.00000,50.00000,50.00000,50.00000,50.00000,50.00000,50.00000,50.00000,50.00000,50.00000,50.00000,50.00000,50.00000,50.00000,50.00000,50.00000,50.00000,50.00000,50.00000,50…
0,50.00000,50.00000,50.00000,50.00000,50.00000,50.00000,50.00000,50.00000,50.00000,50.00000,50.00000,50.00000,50.00000,50.00000,50.00000,50.00000,50.00000,50.00000,50.00000,50.00000,50.00000,50.00000,50.00000,50.00000,50.00000,50.00000,50.00000,50.00000,50.00000,50.00000,50.00000,50.00000,50.00000,50.00000,50.00000,50.00000,50.00000,50.00000,50.00000,50.00000,50.00000,50.00000,50.00000,50.00000,5…
00,50.00000,50.00000,50.00000,50.00000,50.00000,50.00000,50.00000,50.00000,50.00000,50.00000,50.00000,50.00000,50.00000,50.00000,50.00000,50.00000,50.00000,50.00000,50.00000,50.00000,50.00000,50.00000,50.00000,50.00000,50.00000,50.00000,50.00000,50.00000,50.00000,50.00000,50.00000,50.00000,50.00000,50.00000,50.00000,50.00000,50.00000,50.00000,50.00000,50.00000,50.00000,50.00000,50.00000,50.00000,…
.00000,0.00000,0.00000,0.00000,0.00000,0.00000,0.00000,0.00000,0.00000,0.00000,0.00000,0.00000,0.00000,0.00000,0.00000,0.00000,0.00000,0.00000,0.00000,0.00000,0.00000,0.00000,0.00000,0.00000,0.00000,0.00000,0.00000,0.00000,0.00000,0.00000,0.00000,0.00000,0.00000,0.00000,0.00000,0.00000,0.00000,0.00000,0.00000,0.00000,0.00000,0.00000,0.00000,0.00000,0.00000,0.00000,0.00000,0.00000,0.00000,0.00000,…
0.00000,0.00000,0.00000,0.00000,0.00000,0.00000,0.00000,0.00000,0.00000,0.00000,0.00000,0.00000,0.00000,0.00000,0.00000,0.00000,0.00000,0.00000,0.00000,0.00000,0.00000,0.00000,0.00000,0.00000,0.00000,0.00000,0.00000,0.00000,0.00000,0.00000,0.00000,0.00000,0.00000,0.00000,0.00000,0.00000,0.00000,0.00000,0.00000,0.00000,0.00000,0.00000,0.00000,0.00000,0.00000,0.00000,0.00000,0.00000,0.00000,0.00000…
000,50.00000,50.00000,50.00000,50.00000,50.00000,50.00000,50.00000,50.00000,50.00000,50.00000,50.00000,50.00000,50.00000,50.00000,50.00000,50.00000,50.00000,50.00000,50.00000,50.00000,50.00000,50.00000,50.00000,50.00000,50.00000,50.00000,50.00000,50.00000,50.00000,50.00000,50.00000,50.00000,50.00000,50.00000,50.00000,50.00000,50.00000,50.00000,50.00000,50.00000,50.00000,50.00000,50.00000,50.00000…
0000,50.00000,50.00000,50.00000,50.00000,50.00000,50.00000,50.00000,50.00000,50.00000,50.00000,50.00000,50.00000,50.00000,50.00000,50.00000,50.00000,50.00000,50.00000,50.00000,50.00000,50.00000,50.00000,50.00000,50.00000,50.00000,50.00000,50.00000,50.00000,50.00000,50.00000,50.00000,50.00000,50.00000,50.00000,50.00000,50.00000,50.00000,50.00000,50.00000,50.00000,50.00000,50.00000,50.00000,50.0000…
00000,50.00000,50.00000,50.00000,50.00000,50.00000,50.00000,50.00000,50.00000,50.00000,50.00000,50.00000,50.00000,50.00000,50.00000,50.00000,50.00000,50.00000,50.00000,50.00000,50.00000,50.00000,50.00000,50.00000,50.00000,50.00000,50.00000,50.00000,50.00000,50.00000,50.00000,50.00000,50.00000,50.00000,50.00000,50.00000,50.00000,50.00000,50.00000,50.00000,50.00000,50.00000,50.00000,50.00000,50.000…
0000,0.00000,0.00000,0.00000,0.00000,0.00000,0.00000,0.00000,0.00000,0.00000,0.00000,0.00000,0.00000,0.00000,0.00000,0.00000,0.00000,0.00000,0.00000,0.00000,0.00000,0.00000,0.00000,0.00000,0.00000,0.00000,0.00000,0.00000,0.00000,0.00000,0.00000,0.00000,0.00000,0.00000,0.00000,0.00000,0.00000,0.00000,0.00000,0.00000,0.00000,0.00000,0.00000,0.00000,0.00000,0.00000,0.00000,0.00000,0.00000,0.00000,0.…
00000,0.00000,0.00000,0.00000,0.00000,0.00000,0.00000,0.00000,0.00000,0.00000,0.00000,0.00000,0.00000,0.00000,0.00000,0.00000,0.00000,0.00000,0.00000,0.00000,0.00000,0.00000,0.00000,0.00000,0.00000,0.00000,0.00000,0.00000,0.00000,0.00000,0.00000,0.00000,0.00000,0.00000,0.00000,0.00000,0.00000,0.00000,0.00000,0.00000,0.00000,0.00000,0.00000,0.00000,0.00000,0.00000,0.00000,0.00000,0.00000,0.00000,0…
.00000,0.00000,0.00000,0.00000,0.00000,0.00000,0.00000,0.00000,0.00000,0.00000,0.00000,0.00000,0.00000,0.00000,0.00000,0.00000,0.00000,0.00000,0.00000,0.00000,0.00000,0.00000,0.00000,0.00000,0.00000,0.00000,0.00000,0.00000,0.00000,0.00000,0.00000,0.00000,0.00000,0.00000,0.00000,0.00000,0.00000,0.00000,0.00000,0.00000,0.00000,0.00000,0.00000,0.00000,0.00000,0.00000,0.00000,0.00000,0.00000,0.00000,…
0.00000,50.00000,50.00000,50.00000,50.00000,50.00000,50.00000,50.00000,50.00000,50.00000,50.00000,50.00000,50.00000,50.00000,50.00000,50.00000,50.00000,50.00000,50.00000,50.00000,50.00000,50.00000,50.00000,50.00000,50.00000,50.00000,50.00000,50.00000,50.00000,50.00000,50.00000,50.00000,50.00000,50.00000,50.00000,50.00000,50.00000,50.00000,50.00000,50.00000,50.00000,50.00000,50.00000,50.00000,50.0…
50.00000,50.00000,50.00000,50.00000,50.00000,50.00000,50.00000,50.00000,50.00000,50.00000,50.00000,50.00000,50.00000,50.00000,50.00000,50.00000,50.00000,50.00000,50.00000,50.00000,50.00000,50.00000,50.00000,50.00000,50.00000,50.00000,50.00000,50.00000,50.00000,50.00000,50.00000,50.00000,50.00000,50.00000,50.00000,50.00000,50.00000,50.00000,50.00000,50.00000,50.00000,50.00000,50.00000,50.00000,50.…
,50.00000,50.00000,50.00000,50.00000,50.00000,50.00000,50.00000,50.00000,50.00000,50.00000,50.00000,50.00000,50.00000,50.00000,50.00000,50.00000,50.00000,50.00000,50.00000,50.00000,50.00000,50.00000,50.00000,50.00000,50.00000,50.00000,50.00000,50.00000,50.00000,50.00000,50.00000,50.00000,50.00000,50.00000,50.00000,50.00000,50.00000,50.00000,50.00000,50.00000,50.00000,50.00000,50.00000,50.00000,50…
000,0.00000,0.00000,0.00000,0.00000,0.00000,0.00000,0.00000,0.00000,0.00000,0.00000,0.00000,0.00000,0.00000,0.00000,0.00000,0.00000,0.00000,0.00000,0.00000,0.00000,0.00000,0.00000,0.00000,0.00000,0.00000,0.00000,0.00000,0.00000,0.00000,0.00000,0.00000,0.00000,0.00000,0.00000,0.00000,0.00000,0.00000,0.00000,0.00000,0.00000,0.00000,0.00000,0.00000,0.00000,0.00000,0.00000,0.00000,0.00000,0.00000,0.0…
0000,0.00000,0.00000,0.00000,0.00000,0.00000,0.00000,0.00000,0.00000,0.00000,0.00000,0.00000,0.00000,0.00000,0.00000,0.00000,0.00000,0.00000,0.00000,0.00000,0.00000,0.00000,0.00000,0.00000,0.00000,0.00000,0.00000,0.00000,0.00000,0.00000,0.00000,0.00000,0.00000,0.00000,0.00000,0.00000,0.00000,0.00000,0.00000,0.00000,0.00000,0.00000,0.00000,0.00000,0.00000,0.00000,0.00000,0.00000,0.00000,0.00000,0.…
00000,0.00000,0.00000,0.00000,0.00000,0.00000,0.00000,0.00000,0.00000,0.00000,0.00000,0.00000,0.00000,0.00000,0.00000,0.00000,0.00000,0.00000,0.00000,0.00000,0.00000,0.00000,0.00000,0.00000,0.00000,0.00000,0.00000,0.00000,0.00000,0.00000,0.00000,0.00000,0.00000,0.00000,0.00000,0.00000,0.00000,0.00000,0.00000,0.00000,0.00000,0.00000,0.00000,0.00000,0.00000,0.00000,0.00000,0.00000,0.00000,0.00000,0…
00,50.00000,50.00000,50.00000,50.00000,50.00000,50.00000,50.00000,50.00000,50.00000,50.00000,50.00000,50.00000,50.00000,50.00000,50.00000,50.00000,50.00000,50.00000,50.00000,50.00000,50.00000,50.00000,50.00000,50.00000,50.00000,50.00000,50.00000,50.00000,50.00000,50.00000,50.00000,50.00000,50.00000,50.00000,50.00000,50.00000,50.00000,50.00000,50.00000,50.00000,50.00000,50.00000,50.00000,50.00000,…
000,60.00000,60.00000,60.00000,60.00000,60.00000,60.00000,60.00000,60.00000,60.00000,60.00000,60.00000,60.00000,60.00000,60.00000,60.00000,60.00000,60.00000,60.00000,60.00000,60.00000,60.00000,60.00000,60.00000,60.00000,60.00000,60.00000,60.00000,60.00000,60.00000,60.00000,60.00000,60.00000,60.00000,60.00000,60.00000,60.00000,60.00000,60.00000,60.00000,60.00000,60.00000,60.00000,60.00000,60.00000…
0000,60.00000,60.00000,60.00000,60.00000,60.00000,60.00000,60.00000,60.00000,60.00000,60.00000,60.00000,60.00000,60.00000,60.00000,60.00000,60.00000,60.00000,60.00000,60.00000,60.00000,60.00000,60.00000,60.00000,60.00000,60.00000,60.00000,60.00000,60.00000,60.00000,60.00000,60.00000,60.00000,60.00000,60.00000,60.00000,60.00000,60.00000,60.00000,60.00000,60.00000,60.00000,60.00000,60.00000,60.0000…
000,0.00000,0.00000,0.00000,0.00000,0.00000,0.00000,0.00000,0.00000,0.00000,0.00000,0.00000,0.00000,0.00000,0.00000,0.00000,0.00000,0.00000,0.00000,0.00000,0.00000,0.00000,0.00000,0.00000,0.00000,0.00000,0.00000,0.00000,0.00000,0.00000,0.00000,0.00000,0.00000,0.00000,0.00000,0.00000,0.00000,0.00000,0.00000,0.00000,0.00000,0.00000,0.00000,0.00000,0.00000,0.00000,0.00000,0.00000,0.00000,0.00000,0.0…
0000,0.00000,0.00000,0.00000,0.00000,0.00000,0.00000,0.00000,0.00000,0.00000,0.00000,0.00000,0.00000,0.00000,0.00000,0.00000,0.00000,0.00000,0.00000,0.00000,0.00000,0.00000,0.00000,0.00000,0.00000,0.00000,0.00000,0.00000,0.00000,0.00000,0.00000,0.00000,0.00000,0.00000,0.00000,0.00000,0.00000,0.00000,0.00000,0.00000,0.00000,0.00000,0.00000,0.00000,0.00000,0.00000,0.00000,0.00000,0.00000,0.00000,0.…
.00000,60.00000,60.00000,60.00000,60.00000,60.00000,60.00000,60.00000,60.00000,60.00000,60.00000,60.00000,60.00000,60.00000,60.00000,60.00000,60.00000,60.00000,60.00000,60.00000,60.00000,60.00000,60.00000,60.00000,60.00000,60.00000,60.00000,60.00000,60.00000,60.00000,60.00000,60.00000,60.00000,60.00000,60.00000,60.00000,60.00000,60.00000,60.00000,60.00000,60.00000,60.00000,60.00000,60.00000,60.00…
0.00000,60.00000,60.00000,60.00000,60.00000,60.00000,60.00000,60.00000,60.00000,60.00000,60.00000,60.00000,60.00000,60.00000,60.00000,60.00000,60.00000,60.00000,60.00000,60.00000,60.00000,60.00000,60.00000,60.00000,60.00000,60.00000,60.00000,60.00000,60.00000,60.00000,60.00000,60.00000,60.00000,60.00000,60.00000,60.00000,60.00000,60.00000,60.00000,60.00000,60.00000,60.00000,60.00000,60.00000,60.0…
60.00000,60.00000,60.00000,60.00000,60.00000,60.00000,60.00000,60.00000,60.00000,60.00000,60.00000,60.00000,60.00000,60.00000,60.00000,60.00000,60.00000,60.00000,60.00000,60.00000,60.00000,60.00000,60.00000,60.00000,60.00000,60.00000,60.00000,60.00000,60.00000,60.00000,60.00000,60.00000,60.00000,60.00000,60.00000,60.00000,60.00000,60.00000,60.00000,60.00000,60.00000,60.00000,60.00000,60.00000,60.…
00,0.00000,0.00000,0.00000,0.00000,0.00000,0.00000,0.00000,0.00000,0.00000,0.00000,0.00000,0.00000,0.00000,0.00000,0.00000,0.00000,0.00000,0.00000,0.00000,0.00000,0.00000,0.00000,0.00000,0.00000,0.00000,0.00000,0.00000,0.00000,0.00000,0.00000,0.00000,0.00000,0.00000,0.00000,0.00000,0.00000,0.00000,0.00000,0.00000,0.00000,0.00000,0.00000,0.00000,0.00000,0.00000,0.00000,0.00000,0.00000,0.00000,0.00…
000,0.00000,0.00000,0.00000,0.00000,0.00000,0.00000,0.00000,0.00000,0.00000,0.00000,0.00000,0.00000,0.00000,0.00000,0.00000,0.00000,0.00000,0.00000,0.00000,0.00000,0.00000,0.00000,0.00000,0.00000,0.00000,0.00000,0.00000,0.00000,0.00000,0.00000,0.00000,0.00000,0.00000,0.00000,0.00000,0.00000,0.00000,0.00000,0.00000,0.00000,0.00000,0.00000,0.00000,0.00000,0.00000,0.00000,0.00000,0.00000,0.00000,0.0…
0000,0.00000,0.00000,0.00000,0.00000,0.00000,0.00000,0.00000,0.00000,0.00000,0.00000,0.00000,0.00000,0.00000,0.00000,0.00000,0.00000,0.00000,0.00000,0.00000,0.00000,0.00000,0.00000,0.00000,0.00000,0.00000,0.00000,0.00000,0.00000,0.00000,0.00000,0.00000,0.00000,0.00000,0.00000,0.00000,0.00000,0.00000,0.00000,0.00000,0.00000,0.00000,0.00000,0.00000,0.00000,0.00000,0.00000,0.00000,0.00000,0.00000,0.…
00,60.00000,60.00000,60.00000,60.00000,60.00000,60.00000,60.00000,60.00000,60.00000,60.00000,60.00000,60.00000,60.00000,60.00000,60.00000,60.00000,60.00000,60.00000,60.00000,60.00000,60.00000,60.00000,60.00000,60.00000,60.00000,60.00000,60.00000,60.00000,60.00000,60.00000,60.00000,60.00000,60.00000,60.00000,60.00000,60.00000,60.00000,60.00000,60.00000,60.00000,60.00000,60.00000,60.00000,60.00000,…
000,60.00000,60.00000,60.00000,60.00000,60.00000,60.00000,60.00000,60.00000,60.00000,60.00000,60.00000,60.00000,60.00000,60.00000,60.00000,60.00000,60.00000,60.00000,60.00000,60.00000,60.00000,60.00000,60.00000,60.00000,60.00000,60.00000,60.00000,60.00000,60.00000,60.00000,60.00000,60.00000,60.00000,60.00000,60.00000,60.00000,60.00000,60.00000,60.00000,60.00000,60.00000,60.00000,60.00000,60.00000…
0000,60.00000,60.00000,60.00000,60.00000,60.00000,60.00000,60.00000,60.00000,60.00000,60.00000,60.00000,60.00000,60.00000,60.00000,60.00000,60.00000,60.00000,60.00000,60.00000,60.00000,60.00000,60.00000,60.00000,60.00000,60.00000,60.00000,60.00000,60.00000,60.00000,60.00000,60.00000,60.00000,60.00000,60.00000,60.00000,60.00000,60.00000,60.00000,60.00000,60.00000,60.00000,60.00000,60.00000,60.0000…
0,0.00000,0.00000,0.00000,0.00000,0.00000,0.00000,0.00000,0.00000,0.00000,0.00000,0.00000,0.00000,0.00000,0.00000,0.00000,0.00000,0.00000,0.00000,0.00000,0.00000,0.00000,0.00000,0.00000,0.00000,0.00000,0.00000,0.00000,0.00000,0.00000,0.00000,0.00000,0.00000,0.00000,0.00000,0.00000,0.00000,0.00000,0.00000,0.00000,0.00000,0.00000,0.00000,0.00000,0.00000,0.00000,0.00000,0.00000,0.00000,0.00000,0.000…
00,0.00000,0.00000,0.00000,0.00000,0.00000,0.00000,0.00000,0.00000,0.00000,0.00000,0.00000,0.00000,0.00000,0.00000,0.00000,0.00000,0.00000,0.00000,0.00000,0.00000,0.00000,0.00000,0.00000,0.00000,0.00000,0.00000,0.00000,0.00000,0.00000,0.00000,0.00000,0.00000,0.00000,0.00000,0.00000,0.00000,0.00000,0.00000,0.00000,0.00000,0.00000,0.00000,0.00000,0.00000,0.00000,0.00000,0.00000,0.00000,0.00000,0.00…
.00000,60.00000,60.00000,60.00000,60.00000,60.00000,60.00000,60.00000,60.00000,60.00000,60.00000,60.00000,60.00000,60.00000,60.00000,60.00000,60.00000,60.00000,60.00000,60.00000,60.00000,60.00000,60.00000,60.00000,60.00000,60.00000,60.00000,60.00000,60.00000,60.00000,60.00000,60.00000,60.00000,60.00000,60.00000,60.00000,60.00000,60.00000,60.00000,60.00000,60.00000,60.00000,60.00000,60.00000,60.00…
0.00000,60.00000,60.00000,60.00000,60.00000,60.00000,60.00000,60.00000,60.00000,60.00000,60.00000,60.00000,60.00000,60.00000,60.00000,60.00000,60.00000,60.00000,60.00000,60.00000,60.00000,60.00000,60.00000,60.00000,60.00000,60.00000,60.00000,60.00000,60.00000,60.00000,60.00000,60.00000,60.00000,60.00000,60.00000,60.00000,60.00000,60.00000,60.00000,60.00000,60.00000,60.00000,60.00000,60.00000,60.0…
60.00000,60.00000,60.00000,60.00000,60.00000,60.00000,60.00000,60.00000,60.00000,60.00000,60.00000,60.00000,60.00000,60.00000,60.00000,60.00000,60.00000,60.00000,60.00000,60.00000,60.00000,60.00000,60.00000,60.00000,60.00000,60.00000,60.00000,60.00000,60.00000,60.00000,60.00000,60.00000,60.00000,60.00000,60.00000,60.00000,60.00000,60.00000,60.00000,60.00000,60.00000,60.00000,60.00000,60.00000,60.…
0.00000,0.00000,0.00000,0.00000,0.00000,0.00000,0.00000,0.00000,0.00000,0.00000,0.00000,0.00000,0.00000,0.00000,0.00000,0.00000,0.00000,0.00000,0.00000,0.00000,0.00000,0.00000,0.00000,0.00000,0.00000,0.00000,0.00000,0.00000,0.00000,0.00000,0.00000,0.00000,0.00000,0.00000,0.00000,0.00000,0.00000,0.00000,0.00000,0.00000,0.00000,0.00000,0.00000,0.00000,0.00000,0.00000,0.00000,0.00000,0.00000,0.00000…
,0.00000,0.00000,0.00000,0.00000,0.00000,0.00000,0.00000,0.00000,0.00000,0.00000,0.00000,0.00000,0.00000,0.00000,0.00000,0.00000,0.00000,0.00000,0.00000,0.00000,0.00000,0.00000,0.00000,0.00000,0.00000,0.00000,0.00000,0.00000,0.00000,0.00000,0.00000,0.00000,0.00000,0.00000,0.00000,0.00000,0.00000,0.00000,0.00000,0.00000,0.00000,0.00000,0.00000,0.00000,0.00000,0.00000,0.00000,0.00000,0.00000,0.0000…
0,0.00000,0.00000,0.00000,0.00000,0.00000,0.00000,0.00000,0.00000,0.00000,0.00000,0.00000,0.00000,0.00000,0.00000,0.00000,0.00000,0.00000,0.00000,0.00000,0.00000,0.00000,0.00000,0.00000,0.00000,0.00000,0.00000,0.00000,0.00000,0.00000,0.00000,0.00000,0.00000,0.00000,0.00000,0.00000,0.00000,0.00000,0.00000,0.00000,0.00000,0.00000,0.00000,0.00000,0.00000,0.00000,0.00000,0.00000,0.00000,0.00000,0.000…
0,60.00000,60.00000,60.00000,60.00000,60.00000,60.00000,60.00000,60.00000,60.00000,60.00000,60.00000,60.00000,60.00000,60.00000,60.00000,60.00000,60.00000,60.00000,60.00000,60.00000,60.00000,60.00000,60.00000,60.00000,60.00000,60.00000,60.00000,60.00000,60.00000,60.00000,60.00000,60.00000,60.00000,60.00000,60.00000,60.00000,60.00000,60.00000,60.00000,60.00000,60.00000,60.00000,60.00000,60.00000,6…
00,60.00000,60.00000,60.00000,60.00000,60.00000,60.00000,60.00000,60.00000,60.00000,60.00000,60.00000,60.00000,60.00000,60.00000,60.00000,60.00000,60.00000,60.00000,60.00000,60.00000,60.00000,60.00000,60.00000,60.00000,60.00000,60.00000,60.00000,60.00000,60.00000,60.00000,60.00000,60.00000,60.00000,60.00000,60.00000,60.00000,60.00000,60.00000,60.00000,60.00000,60.00000,60.00000,60.00000,60.00000,…
000,60.00000,60.00000,60.00000,60.00000,60.00000,60.00000,60.00000,60.00000,60.00000,60.00000,60.00000,60.00000,60.00000,60.00000,60.00000,60.00000,60.00000,60.00000,60.00000,60.00000,60.00000,60.00000,60.00000,60.00000,60.00000,60.00000,60.00000,60.00000,60.00000,60.00000,60.00000,60.00000,60.00000,60.00000,60.00000,60.00000,60.00000,60.00000,60.00000,60.00000,60.00000,60.00000,60.00000,60.00000…
0.00000,0.00000,0.00000,0.00000,0.00000,0.00000,0.00000,0.00000,0.00000,0.00000,0.00000,0.00000,0.00000,0.00000,0.00000,0.00000,0.00000,0.00000,0.00000,0.00000,0.00000,0.00000,0.00000,0.00000,0.00000,0.00000,0.00000,0.00000,0.00000,0.00000,0.00000,0.00000,0.00000,0.00000,0.00000,0.00000,0.00000,0.00000,0.00000,0.00000,0.00000,0.00000,0.00000,0.00000,0.00000,0.00000,0.00000,0.00000,0.00000,0.00000…
,0.00000,0.00000,0.00000,0.00000,0.00000,0.00000,0.00000,0.00000,0.00000,0.00000,0.00000,0.00000,0.00000,0.00000,0.00000,0.00000,0.00000,0.00000,0.00000,0.00000,0.00000,0.00000,0.00000,0.00000,0.00000,0.00000,0.00000,0.00000,0.00000,0.00000,0.00000,0.00000,0.00000,0.00000,0.00000,0.00000,0.00000,0.00000,0.00000,0.00000,0.00000,0.00000,0.00000,0.00000,0.00000,0.00000,0.00000,0.00000,0.00000,0.0000…
0,0.00000,0.00000,0.00000,0.00000,0.00000,0.00000,0.00000,0.00000,0.00000,0.00000,0.00000,0.00000,0.00000,0.00000,0.00000,0.00000,0.00000,0.00000,0.00000,0.00000,0.00000,0.00000,0.00000,0.00000,0.00000,0.00000,0.00000,0.00000,0.00000,0.00000,0.00000,0.00000,0.00000,0.00000,0.00000,0.00000,0.00000,0.00000,0.00000,0.00000,0.00000,0.00000,0.00000,0.00000,0.00000,0.00000,0.00000,0.00000,0.00000,0.000…
.00000,60.00000,60.00000,60.00000,60.00000,60.00000,60.00000,60.00000,60.00000,60.00000,60.00000,60.00000,60.00000,60.00000,60.00000,60.00000,60.00000,60.00000,60.00000,60.00000,60.00000,60.00000,60.00000,60.00000,60.00000,60.00000,60.00000,60.00000,60.00000,60.00000,60.00000,60.00000,60.00000,60.00000,60.00000,60.00000,60.00000,60.00000,60.00000,60.00000,60.00000,60.00000,60.00000,60.00000,60.00…
0.00000,70.00000,70.00000,70.00000,70.00000,70.00000,70.00000,70.00000,70.00000,70.00000,70.00000,70.00000,70.00000,70.00000,70.00000,70.00000,70.00000,70.00000,70.00000,70.00000,70.00000,70.00000,70.00000,70.00000,70.00000,70.00000,70.00000,70.00000,70.00000,70.00000,70.00000,70.00000,70.00000,70.00000,70.00000,70.00000,70.00000,70.00000,70.00000,70.00000,70.00000,70.00000,70.00000,70.00000,70.0…
70.00000,70.00000,70.00000,70.00000,70.00000,70.00000,70.00000,70.00000,70.00000,70.00000,70.00000,70.00000,70.00000,70.00000,70.00000,70.00000,70.00000,70.00000,70.00000,70.00000,70.00000,70.00000,70.00000,70.00000,70.00000,70.00000,70.00000,70.00000,70.00000,70.00000,70.00000,70.00000,70.00000,70.00000,70.00000,70.00000,70.00000,70.00000,70.00000,70.00000,70.00000,70.00000,70.00000,70.00000,70.…
00000,0.00000,0.00000,0.00000,0.00000,0.00000,0.00000,0.00000,0.00000,0.00000,0.00000,0.00000,0.00000,0.00000,0.00000,0.00000,0.00000,0.00000,0.00000,0.00000,0.00000,0.00000,0.00000,0.00000,0.00000,0.00000,0.00000,0.00000,0.00000,0.00000,0.00000,0.00000,0.00000,0.00000,0.00000,0.00000,0.00000,0.00000,0.00000,0.00000,0.00000,0.00000,0.00000,0.00000,0.00000,0.00000,0.00000,0.00000,0.00000,0.00000,0…
.00000,0.00000,0.00000,0.00000,0.00000,0.00000,0.00000,0.00000,0.00000,0.00000,0.00000,0.00000,0.00000,0.00000,0.00000,0.00000,0.00000,0.00000,0.00000,0.00000,0.00000,0.00000,0.00000,0.00000,0.00000,0.00000,0.00000,0.00000,0.00000,0.00000,0.00000,0.00000,0.00000,0.00000,0.00000,0.00000,0.00000,0.00000,0.00000,0.00000,0.00000,0.00000,0.00000,0.00000,0.00000,0.00000,0.00000,0.00000,0.00000,0.00000,…
0,70.00000,70.00000,70.00000,70.00000,70.00000,70.00000,70.00000,70.00000,70.00000,70.00000,70.00000,70.00000,70.00000,70.00000,70.00000,70.00000,70.00000,70.00000,70.00000,70.00000,70.00000,70.00000,70.00000,70.00000,70.00000,70.00000,70.00000,70.00000,70.00000,70.00000,70.00000,70.00000,70.00000,70.00000,70.00000,70.00000,70.00000,70.00000,70.00000,70.00000,70.00000,70.00000,70.00000,70.00000,7…
00,70.00000,70.00000,70.00000,70.00000,70.00000,70.00000,70.00000,70.00000,70.00000,70.00000,70.00000,70.00000,70.00000,70.00000,70.00000,70.00000,70.00000,70.00000,70.00000,70.00000,70.00000,70.00000,70.00000,70.00000,70.00000,70.00000,70.00000,70.00000,70.00000,70.00000,70.00000,70.00000,70.00000,70.00000,70.00000,70.00000,70.00000,70.00000,70.00000,70.00000,70.00000,70.00000,70.00000,70.00000,…
000,70.00000,70.00000,70.00000,70.00000,70.00000,70.00000,70.00000,70.00000,70.00000,70.00000,70.00000,70.00000,70.00000,70.00000,70.00000,70.00000,70.00000,70.00000,70.00000,70.00000,70.00000,70.00000,70.00000,70.00000,70.00000,70.00000,70.00000,70.00000,70.00000,70.00000,70.00000,70.00000,70.00000,70.00000,70.00000,70.00000,70.00000,70.00000,70.00000,70.00000,70.00000,70.00000,70.00000,70.00000…
000,0.00000,0.00000,0.00000,0.00000,0.00000,0.00000,0.00000,0.00000,0.00000,0.00000,0.00000,0.00000,0.00000,0.00000,0.00000,0.00000,0.00000,0.00000,0.00000,0.00000,0.00000,0.00000,0.00000,0.00000,0.00000,0.00000,0.00000,0.00000,0.00000,0.00000,0.00000,0.00000,0.00000,0.00000,0.00000,0.00000,0.00000,0.00000,0.00000,0.00000,0.00000,0.00000,0.00000,0.00000,0.00000,0.00000,0.00000,0.00000,0.00000,0.0…
0000,0.00000,0.00000,0.00000,0.00000,0.00000,0.00000,0.00000,0.00000,0.00000,0.00000,0.00000,0.00000,0.00000,0.00000,0.00000,0.00000,0.00000,0.00000,0.00000,0.00000,0.00000,0.00000,0.00000,0.00000,0.00000,0.00000,0.00000,0.00000,0.00000,0.00000,0.00000,0.00000,0.00000,0.00000,0.00000,0.00000,0.00000,0.00000,0.00000,0.00000,0.00000,0.00000,0.00000,0.00000,0.00000,0.00000,0.00000,0.00000,0.00000,0.…
00000,0.00000,0.00000,0.00000,0.00000,0.00000,0.00000,0.00000,0.00000,0.00000,0.00000,0.00000,0.00000,0.00000,0.00000,0.00000,0.00000,0.00000,0.00000,0.00000,0.00000,0.00000,0.00000,0.00000,0.00000,0.00000,0.00000,0.00000,0.00000,0.00000,0.00000,0.00000,0.00000,0.00000,0.00000,0.00000,0.00000,0.00000,0.00000,0.00000,0.00000,0.00000,0.00000,0.00000,0.00000,0.00000,0.00000,0.00000,0.00000,0.00000,0…
.00000,70.00000,70.00000,70.00000,70.00000,70.00000,70.00000,70.00000,70.00000,70.00000,70.00000,70.00000,70.00000,70.00000,70.00000,70.00000,70.00000,70.00000,70.00000,70.00000,70.00000,70.00000,70.00000,70.00000,70.00000,70.00000,70.00000,70.00000,70.00000,70.00000,70.00000,70.00000,70.00000,70.00000,70.00000,70.00000,70.00000,70.00000,70.00000,70.00000,70.00000,70.00000,70.00000,70.00000,70.00…
0.00000,70.00000,70.00000,70.00000,70.00000,70.00000,70.00000,70.00000,70.00000,70.00000,70.00000,70.00000,70.00000,70.00000,70.00000,70.00000,70.00000,70.00000,70.00000,70.00000,70.00000,70.00000,70.00000,70.00000,70.00000,70.00000,70.00000,70.00000,70.00000,70.00000,70.00000,70.00000,70.00000,70.00000,70.00000,70.00000,70.00000,70.00000,70.00000,70.00000,70.00000,70.00000,70.00000,70.00000,70.0…
70.00000,70.00000,70.00000,70.00000,70.00000,70.00000,70.00000,70.00000,70.00000,70.00000,70.00000,70.00000,70.00000,70.00000,70.00000,70.00000,70.00000,70.00000,70.00000,70.00000,70.00000,70.00000,70.00000,70.00000,70.00000,70.00000,70.00000,70.00000,70.00000,70.00000,70.00000,70.00000,70.00000,70.00000,70.00000,70.00000,70.00000,70.00000,70.00000,70.00000,70.00000,70.00000,70.00000,70.00000,70.…
00,0.00000,0.00000,0.00000,0.00000,0.00000,0.00000,0.00000,0.00000,0.00000,0.00000,0.00000,0.00000,0.00000,0.00000,0.00000,0.00000,0.00000,0.00000,0.00000,0.00000,0.00000,0.00000,0.00000,0.00000,0.00000,0.00000,0.00000,0.00000,0.00000,0.00000,0.00000,0.00000,0.00000,0.00000,0.00000,0.00000,0.00000,0.00000,0.00000,0.00000,0.00000,0.00000,0.00000,0.00000,0.00000,0.00000,0.00000,0.00000,0.00000,0.00…
000,0.00000,0.00000,0.00000,0.00000,0.00000,0.00000,0.00000,0.00000,0.00000,0.00000,0.00000,0.00000,0.00000,0.00000,0.00000,0.00000,0.00000,0.00000,0.00000,0.00000,0.00000,0.00000,0.00000,0.00000,0.00000,0.00000,0.00000,0.00000,0.00000,0.00000,0.00000,0.00000,0.00000,0.00000,0.00000,0.00000,0.00000,0.00000,0.00000,0.00000,0.00000,0.00000,0.00000,0.00000,0.00000,0.00000,0.00000,0.00000,0.00000,0.0…
,70.00000,70.00000,70.00000,70.00000,70.00000,70.00000,70.00000,70.00000,70.00000,70.00000,70.00000,70.00000,70.00000,70.00000,70.00000,70.00000,70.00000,70.00000,70.00000,70.00000,70.00000,70.00000,70.00000,70.00000,70.00000,70.00000,70.00000,70.00000,70.00000,70.00000,70.00000,70.00000,70.00000,70.00000,70.00000,70.00000,70.00000,70.00000,70.00000,70.00000,70.00000,70.00000,70.00000,70.00000,70…
0,70.00000,70.00000,70.00000,70.00000,70.00000,70.00000,70.00000,70.00000,70.00000,70.00000,70.00000,70.00000,70.00000,70.00000,70.00000,70.00000,70.00000,70.00000,70.00000,70.00000,70.00000,70.00000,70.00000,70.00000,70.00000,70.00000,70.00000,70.00000,70.00000,70.00000,70.00000,70.00000,70.00000,70.00000,70.00000,70.00000,70.00000,70.00000,70.00000,70.00000,70.00000,70.00000,70.00000,70.00000,7…
00,70.00000,70.00000,70.00000,70.00000,70.00000,70.00000,70.00000,70.00000,70.00000,70.00000,70.00000,70.00000,70.00000,70.00000,70.00000,70.00000,70.00000,70.00000,70.00000,70.00000,70.00000,70.00000,70.00000,70.00000,70.00000,70.00000,70.00000,70.00000,70.00000,70.00000,70.00000,70.00000,70.00000,70.00000,70.00000,70.00000,70.00000,70.00000,70.00000,70.00000,70.00000,70.00000,70.00000,70.00000,…
,0.00000,0.00000,0.00000,0.00000,0.00000,0.00000,0.00000,0.00000,0.00000,0.00000,0.00000,0.00000,0.00000,0.00000,0.00000,0.00000,0.00000,0.00000,0.00000,0.00000,0.00000,0.00000,0.00000,0.00000,0.00000,0.00000,0.00000,0.00000,0.00000,0.00000,0.00000,0.00000,0.00000,0.00000,0.00000,0.00000,0.00000,0.00000,0.00000,0.00000,0.00000,0.00000,0.00000,0.00000,0.00000,0.00000,0.00000,0.00000,0.00000,0.0000…
0,0.00000,0.00000,0.00000,0.00000,0.00000,0.00000,0.00000,0.00000,0.00000,0.00000,0.00000,0.00000,0.00000,0.00000,0.00000,0.00000,0.00000,0.00000,0.00000,0.00000,0.00000,0.00000,0.00000,0.00000,0.00000,0.00000,0.00000,0.00000,0.00000,0.00000,0.00000,0.00000,0.00000,0.00000,0.00000,0.00000,0.00000,0.00000,0.00000,0.00000,0.00000,0.00000,0.00000,0.00000,0.00000,0.00000,0.00000,0.00000,0.00000,0.000…
00,0.00000,0.00000,0.00000,0.00000,0.00000,0.00000,0.00000,0.00000,0.00000,0.00000,0.00000,0.00000,0.00000,0.00000,0.00000,0.00000,0.00000,0.00000,0.00000,0.00000,0.00000,0.00000,0.00000,0.00000,0.00000,0.00000,0.00000,0.00000,0.00000,0.00000,0.00000,0.00000,0.00000,0.00000,0.00000,0.00000,0.00000,0.00000,0.00000,0.00000,0.00000,0.00000,0.00000,0.00000,0.00000,0.00000,0.00000,0.00000,0.00000,0.00…
00000,70.00000,70.00000,70.00000,70.00000,70.00000,70.00000,70.00000,70.00000,70.00000,70.00000,70.00000,70.00000,70.00000,70.00000,70.00000,70.00000,70.00000,70.00000,70.00000,70.00000,70.00000,70.00000,70.00000,70.00000,70.00000,70.00000,70.00000,70.00000,70.00000,70.00000,70.00000,70.00000,70.00000,70.00000,70.00000,70.00000,70.00000,70.00000,70.00000,70.00000,70.00000,70.00000,70.00000,70.000…
.00000,70.00000,70.00000,70.00000,70.00000,70.00000,70.00000,70.00000,70.00000,70.00000,70.00000,70.00000,70.00000,70.00000,70.00000,70.00000,70.00000,70.00000,70.00000,70.00000,70.00000,70.00000,70.00000,70.00000,70.00000,70.00000,70.00000,70.00000,70.00000,70.00000,70.00000,70.00000,70.00000,70.00000,70.00000,70.00000,70.00000,70.00000,70.00000,70.00000,70.00000,70.00000,70.00000,70.00000,70.00…
0.00000,70.00000,70.00000,70.00000,70.00000,70.00000,70.00000,70.00000,70.00000,70.00000,70.00000,70.00000,70.00000,70.00000,70.00000,70.00000,70.00000,70.00000,70.00000,70.00000,70.00000,70.00000,70.00000,70.00000,70.00000,70.00000,70.00000,70.00000,70.00000,70.00000,70.00000,70.00000,70.00000,70.00000,70.00000,70.00000,70.00000,70.00000,70.00000,70.00000,70.00000,70.00000,70.00000,70.00000,70.0…
,0.00000,0.00000,0.00000,0.00000,0.00000,0.00000,0.00000,0.00000,0.00000,0.00000,0.00000,0.00000,0.00000,0.00000,0.00000,0.00000,0.00000,0.00000,0.00000,0.00000,0.00000,0.00000,0.00000,0.00000,0.00000,0.00000,0.00000,0.00000,0.00000,0.00000,0.00000,0.00000,0.00000,0.00000,0.00000,0.00000,0.00000,0.00000,0.00000,0.00000,0.00000,0.00000,0.00000,0.00000,0.00000,0.00000,0.00000,0.00000,0.00000,0.0000…
0,0.00000,0.00000,0.00000,0.00000,0.00000,0.00000,0.00000,0.00000,0.00000,0.00000,0.00000,0.00000,0.00000,0.00000,0.00000,0.00000,0.00000,0.00000,0.00000,0.00000,0.00000,0.00000,0.00000,0.00000,0.00000,0.00000,0.00000,0.00000,0.00000,0.00000,0.00000,0.00000,0.00000,0.00000,0.00000,0.00000,0.00000,0.00000,0.00000,0.00000,0.00000,0.00000,0.00000,0.00000,0.00000,0.00000,0.00000,0.00000,0.00000,0.000…
00,0.00000,0.00000,0.00000,0.00000,0.00000,0.00000,0.00000,0.00000,0.00000,0.00000,0.00000,0.00000,0.00000,0.00000,0.00000,0.00000,0.00000,0.00000,0.00000,0.00000,0.00000,0.00000,0.00000,0.00000,0.00000,0.00000,0.00000,0.00000,0.00000,0.00000,0.00000,0.00000,0.00000,0.00000,0.00000,0.00000,0.00000,0.00000,0.00000,0.00000,0.00000,0.00000,0.00000,0.00000,0.00000,0.00000,0.00000,0.00000,0.00000,0.00…
,70.00000,70.00000,70.00000,70.00000,70.00000,70.00000,70.00000,70.00000,70.00000,70.00000,70.00000,70.00000,70.00000,70.00000,70.00000,70.00000,70.00000,70.00000,70.00000,70.00000,70.00000,70.00000,70.00000,70.00000,70.00000,70.00000,70.00000,70.00000,70.00000,70.00000,70.00000,70.00000,70.00000,70.00000,70.00000,70.00000,70.00000,70.00000,70.00000,70.00000,70.00000,70.00000,70.00000,70.00000,70…
0,80.00000,80.00000,80.00000,80.00000,80.00000,80.00000,80.00000,80.00000,80.00000,80.00000,80.00000,80.00000,80.00000,80.00000,80.00000,80.00000,80.00000,80.00000,80.00000,80.00000,80.00000,80.00000,80.00000,80.00000,80.00000,80.00000,80.00000,80.00000,80.00000,80.00000,80.00000,80.00000,80.00000,80.00000,80.00000,80.00000,80.00000,80.00000,80.00000,80.00000,80.00000,80.00000,80.00000,80.00000,8…
00,80.00000,80.00000,80.00000,80.00000,80.00000,80.00000,80.00000,80.00000,80.00000,80.00000,80.00000,80.00000,80.00000,80.00000,80.00000,80.00000,80.00000,80.00000,80.00000,80.00000,80.00000,80.00000,80.00000,80.00000,80.00000,80.00000,80.00000,80.00000,80.00000,80.00000,80.00000,80.00000,80.00000,80.00000,80.00000,80.00000,80.00000,80.00000,80.00000,80.00000,80.00000,80.00000,80.00000,80.00000,…
.00000,0.00000,0.00000,0.00000,0.00000,0.00000,0.00000,0.00000,0.00000,0.00000,0.00000,0.00000,0.00000,0.00000,0.00000,0.00000,0.00000,0.00000,0.00000,0.00000,0.00000,0.00000,0.00000,0.00000,0.00000,0.00000,0.00000,0.00000,0.00000,0.00000,0.00000,0.00000,0.00000,0.00000,0.00000,0.00000,0.00000,0.00000,0.00000,0.00000,0.00000,0.00000,0.00000,0.00000,0.00000,0.00000,0.00000,0.00000,0.00000,0.00000,…
0.00000,0.00000,0.00000,0.00000,0.00000,0.00000,0.00000,0.00000,0.00000,0.00000,0.00000,0.00000,0.00000,0.00000,0.00000,0.00000,0.00000,0.00000,0.00000,0.00000,0.00000,0.00000,0.00000,0.00000,0.00000,0.00000,0.00000,0.00000,0.00000,0.00000,0.00000,0.00000,0.00000,0.00000,0.00000,0.00000,0.00000,0.00000,0.00000,0.00000,0.00000,0.00000,0.00000,0.00000,0.00000,0.00000,0.00000,0.00000,0.00000,0.00000…
0000,80.00000,80.00000,80.00000,80.00000,80.00000,80.00000,80.00000,80.00000,80.00000,80.00000,80.00000,80.00000,80.00000,80.00000,80.00000,80.00000,80.00000,80.00000,80.00000,80.00000,80.00000,80.00000,80.00000,80.00000,80.00000,80.00000,80.00000,80.00000,80.00000,80.00000,80.00000,80.00000,80.00000,80.00000,80.00000,80.00000,80.00000,80.00000,80.00000,80.00000,80.00000,80.00000,80.00000,80.0000…
00000,80.00000,80.00000,80.00000,80.00000,80.00000,80.00000,80.00000,80.00000,80.00000,80.00000,80.00000,80.00000,80.00000,80.00000,80.00000,80.00000,80.00000,80.00000,80.00000,80.00000,80.00000,80.00000,80.00000,80.00000,80.00000,80.00000,80.00000,80.00000,80.00000,80.00000,80.00000,80.00000,80.00000,80.00000,80.00000,80.00000,80.00000,80.00000,80.00000,80.00000,80.00000,80.00000,80.00000,80.000…
.00000,80.00000,80.00000,80.00000,80.00000,80.00000,80.00000,80.00000,80.00000,80.00000,80.00000,80.00000,80.00000,80.00000,80.00000,80.00000,80.00000,80.00000,80.00000,80.00000,80.00000,80.00000,80.00000,80.00000,80.00000,80.00000,80.00000,80.00000,80.00000,80.00000,80.00000,80.00000,80.00000,80.00000,80.00000,80.00000,80.00000,80.00000,80.00000,80.00000,80.00000,80.00000,80.00000,80.00000,80.00…
00000,0.00000,0.00000,0.00000,0.00000,0.00000,0.00000,0.00000,0.00000,0.00000,0.00000,0.00000,0.00000,0.00000,0.00000,0.00000,0.00000,0.00000,0.00000,0.00000,0.00000,0.00000,0.00000,0.00000,0.00000,0.00000,0.00000,0.00000,0.00000,0.00000,0.00000,0.00000,0.00000,0.00000,0.00000,0.00000,0.00000,0.00000,0.00000,0.00000,0.00000,0.00000,0.00000,0.00000,0.00000,0.00000,0.00000,0.00000,0.00000,0.00000,0…
.00000,0.00000,0.00000,0.00000,0.00000,0.00000,0.00000,0.00000,0.00000,0.00000,0.00000,0.00000,0.00000,0.00000,0.00000,0.00000,0.00000,0.00000,0.00000,0.00000,0.00000,0.00000,0.00000,0.00000,0.00000,0.00000,0.00000,0.00000,0.00000,0.00000,0.00000,0.00000,0.00000,0.00000,0.00000,0.00000,0.00000,0.00000,0.00000,0.00000,0.00000,0.00000,0.00000,0.00000,0.00000,0.00000,0.00000,0.00000,0.00000,0.00000,…
0.00000,0.00000,0.00000,0.00000,0.00000,0.00000,0.00000,0.00000,0.00000,0.00000,0.00000,0.00000,0.00000,0.00000,0.00000,0.00000,0.00000,0.00000,0.00000,0.00000,0.00000,0.00000,0.00000,0.00000,0.00000,0.00000,0.00000,0.00000,0.00000,0.00000,0.00000,0.00000,0.00000,0.00000,0.00000,0.00000,0.00000,0.00000,0.00000,0.00000,0.00000,0.00000,0.00000,0.00000,0.00000,0.00000,0.00000,0.00000,0.00000,0.00000…
,80.00000,80.00000,80.00000,80.00000,80.00000,80.00000,80.00000,80.00000,80.00000,80.00000,80.00000,80.00000,80.00000,80.00000,80.00000,80.00000,80.00000,80.00000,80.00000,80.00000,80.00000,80.00000,80.00000,80.00000,80.00000,80.00000,80.00000,80.00000,80.00000,80.00000,80.00000,80.00000,80.00000,80.00000,80.00000,80.00000,80.00000,80.00000,80.00000,80.00000,80.00000,80.00000,80.00000,80.00000,80…
0,80.00000,80.00000,80.00000,80.00000,80.00000,80.00000,80.00000,80.00000,80.00000,80.00000,80.00000,80.00000,80.00000,80.00000,80.00000,80.00000,80.00000,80.00000,80.00000,80.00000,80.00000,80.00000,80.00000,80.00000,80.00000,80.00000,80.00000,80.00000,80.00000,80.00000,80.00000,80.00000,80.00000,80.00000,80.00000,80.00000,80.00000,80.00000,80.00000,80.00000,80.00000,80.00000,80.00000,80.00000,8…
00,80.00000,80.00000,80.00000,80.00000,80.00000,80.00000,80.00000,80.00000,80.00000,80.00000,80.00000,80.00000,80.00000,80.00000,80.00000,80.00000,80.00000,80.00000,80.00000,80.00000,80.00000,80.00000,80.00000,80.00000,80.00000,80.00000,80.00000,80.00000,80.00000,80.00000,80.00000,80.00000,80.00000,80.00000,80.00000,80.00000,80.00000,80.00000,80.00000,80.00000,80.00000,80.00000,80.00000,80.00000,…
0000,0.00000,0.00000,0.00000,0.00000,0.00000,0.00000,0.00000,0.00000,0.00000,0.00000,0.00000,0.00000,0.00000,0.00000,0.00000,0.00000,0.00000,0.00000,0.00000,0.00000,0.00000,0.00000,0.00000,0.00000,0.00000,0.00000,0.00000,0.00000,0.00000,0.00000,0.00000,0.00000,0.00000,0.00000,0.00000,0.00000,0.00000,0.00000,0.00000,0.00000,0.00000,0.00000,0.00000,0.00000,0.00000,0.00000,0.00000,0.00000,0.00000,0.…
00000,0.00000,0.00000,0.00000,0.00000,0.00000,0.00000,0.00000,0.00000,0.00000,0.00000,0.00000,0.00000,0.00000,0.00000,0.00000,0.00000,0.00000,0.00000,0.00000,0.00000,0.00000,0.00000,0.00000,0.00000,0.00000,0.00000,0.00000,0.00000,0.00000,0.00000,0.00000,0.00000,0.00000,0.00000,0.00000,0.00000,0.00000,0.00000,0.00000,0.00000,0.00000,0.00000,0.00000,0.00000,0.00000,0.00000,0.00000,0.00000,0.00000,0…
000,80.00000,80.00000,80.00000,80.00000,80.00000,80.00000,80.00000,80.00000,80.00000,80.00000,80.00000,80.00000,80.00000,80.00000,80.00000,80.00000,80.00000,80.00000,80.00000,80.00000,80.00000,80.00000,80.00000,80.00000,80.00000,80.00000,80.00000,80.00000,80.00000,80.00000,80.00000,80.00000,80.00000,80.00000,80.00000,80.00000,80.00000,80.00000,80.00000,80.00000,80.00000,80.00000,80.00000,80.00000…
0000,80.00000,80.00000,80.00000,80.00000,80.00000,80.00000,80.00000,80.00000,80.00000,80.00000,80.00000,80.00000,80.00000,80.00000,80.00000,80.00000,80.00000,80.00000,80.00000,80.00000,80.00000,80.00000,80.00000,80.00000,80.00000,80.00000,80.00000,80.00000,80.00000,80.00000,80.00000,80.00000,80.00000,80.00000,80.00000,80.00000,80.00000,80.00000,80.00000,80.00000,80.00000,80.00000,80.00000,80.0000…
00000,80.00000,80.00000,80.00000,80.00000,80.00000,80.00000,80.00000,80.00000,80.00000,80.00000,80.00000,80.00000,80.00000,80.00000,80.00000,80.00000,80.00000,80.00000,80.00000,80.00000,80.00000,80.00000,80.00000,80.00000,80.00000,80.00000,80.00000,80.00000,80.00000,80.00000,80.00000,80.00000,80.00000,80.00000,80.00000,80.00000,80.00000,80.00000,80.00000,80.00000,80.00000,80.00000,80.00000,80.000…
00,0.00000,0.00000,0.00000,0.00000,0.00000,0.00000,0.00000,0.00000,0.00000,0.00000,0.00000,0.00000,0.00000,0.00000,0.00000,0.00000,0.00000,0.00000,0.00000,0.00000,0.00000,0.00000,0.00000,0.00000,0.00000,0.00000,0.00000,0.00000,0.00000,0.00000,0.00000,0.00000,0.00000,0.00000,0.00000,0.00000,0.00000,0.00000,0.00000,0.00000,0.00000,0.00000,0.00000,0.00000,0.00000,0.00000,0.00000,0.00000,0.00000,0.00…
000,0.00000,0.00000,0.00000,0.00000,0.00000,0.00000,0.00000,0.00000,0.00000,0.00000,0.00000,0.00000,0.00000,0.00000,0.00000,0.00000,0.00000,0.00000,0.00000,0.00000,0.00000,0.00000,0.00000,0.00000,0.00000,0.00000,0.00000,0.00000,0.00000,0.00000,0.00000,0.00000,0.00000,0.00000,0.00000,0.00000,0.00000,0.00000,0.00000,0.00000,0.00000,0.00000,0.00000,0.00000,0.00000,0.00000,0.00000,0.00000,0.00000,0.0…
0000,0.00000,0.00000,0.00000,0.00000,0.00000,0.00000,0.00000,0.00000,0.00000,0.00000,0.00000,0.00000,0.00000,0.00000,0.00000,0.00000,0.00000,0.00000,0.00000,0.00000,0.00000,0.00000,0.00000,0.00000,0.00000,0.00000,0.00000,0.00000,0.00000,0.00000,0.00000,0.00000,0.00000,0.00000,0.00000,0.00000,0.00000,0.00000,0.00000,0.00000,0.00000,0.00000,0.00000,0.00000,0.00000,0.00000,0.00000,0.00000,0.00000,0.…
0.00000,80.00000,80.00000,80.00000,80.00000,80.00000,80.00000,80.00000,80.00000,80.00000,80.00000,80.00000,80.00000,80.00000,80.00000,80.00000,80.00000,80.00000,80.00000,80.00000,80.00000,80.00000,80.00000,80.00000,80.00000,80.00000,80.00000,80.00000,80.00000,80.00000,80.00000,80.00000,80.00000,80.00000,80.00000,80.00000,80.00000,80.00000,80.00000,80.00000,80.00000,80.00000,80.00000,80.00000,80.0…
80.00000,80.00000,80.00000,80.00000,80.00000,80.00000,80.00000,80.00000,80.00000,80.00000,80.00000,80.00000,80.00000,80.00000,80.00000,80.00000,80.00000,80.00000,80.00000,80.00000,80.00000,80.00000,80.00000,80.00000,80.00000,80.00000,80.00000,80.00000,80.00000,80.00000,80.00000,80.00000,80.00000,80.00000,80.00000,80.00000,80.00000,80.00000,80.00000,80.00000,80.00000,80.00000,80.00000,80.00000,80.…
,80.00000,80.00000,80.00000,80.00000,80.00000,80.00000,80.00000,80.00000,80.00000,80.00000,80.00000,80.00000,80.00000,80.00000,80.00000,80.00000,80.00000,80.00000,80.00000,80.00000,80.00000,80.00000,80.00000,80.00000,80.00000,80.00000,80.00000,80.00000,80.00000,80.00000,80.00000,80.00000,80.00000,80.00000,80.00000,80.00000,80.00000,80.00000,80.00000,80.00000,80.00000,80.00000,80.00000,80.00000,80…
00,0.00000,0.00000,0.00000,0.00000,0.00000,0.00000,0.00000,0.00000,0.00000,0.00000,0.00000,0.00000,0.00000,0.00000,0.00000,0.00000,0.00000,0.00000,0.00000,0.00000,0.00000,0.00000,0.00000,0.00000,0.00000,0.00000,0.00000,0.00000,0.00000,0.00000,0.00000,0.00000,0.00000,0.00000,0.00000,0.00000,0.00000,0.00000,0.00000,0.00000,0.00000,0.00000,0.00000,0.00000,0.00000,0.00000,0.00000,0.00000,0.00000,0.00…
000,0.00000,0.00000,0.00000,0.00000,0.00000,0.00000,0.00000,0.00000,0.00000,0.00000,0.00000,0.00000,0.00000,0.00000,0.00000,0.00000,0.00000,0.00000,0.00000,0.00000,0.00000,0.00000,0.00000,0.00000,0.00000,0.00000,0.00000,0.00000,0.00000,0.00000,0.00000,0.00000,0.00000,0.00000,0.00000,0.00000,0.00000,0.00000,0.00000,0.00000,0.00000,0.00000,0.00000,0.00000,0.00000,0.00000,0.00000,0.00000,0.00000,0.0…
0000,0.00000,0.00000,0.00000,0.00000,0.00000,0.00000,0.00000,0.00000,0.00000,0.00000,0.00000,0.00000,0.00000,0.00000,0.00000,0.00000,0.00000,0.00000,0.00000,0.00000,0.00000,0.00000,0.00000,0.00000,0.00000,0.00000,0.00000,0.00000,0.00000,0.00000,0.00000,0.00000,0.00000,0.00000,0.00000,0.00000,0.00000,0.00000,0.00000,0.00000,0.00000,0.00000,0.00000,0.00000,0.00000,0.00000,0.00000,0.00000,0.00000,0.…
000,80.00000,80.00000,80.00000,80.00000,80.00000,80.00000,80.00000,80.00000,80.00000,80.00000,80.00000,80.00000,80.00000,80.00000,80.00000,80.00000,80.00000,80.00000,80.00000,80.00000,80.00000,80.00000,80.00000,80.00000,80.00000,80.00000,80.00000,80.00000,80.00000,80.00000,80.00000,80.00000,80.00000,80.00000,80.00000,80.00000,80.00000,80.00000,80.00000,80.00000,80.00000,80.00000,80.00000,80.00000…
0000,90.00000,90.00000,90.00000,90.00000,90.00000,90.00000,90.00000,90.00000,90.00000,90.00000,90.00000,90.00000,90.00000,90.00000,90.00000,90.00000,90.00000,90.00000,90.00000,90.00000,90.00000,90.00000,90.00000,90.00000,90.00000,90.00000,90.00000,90.00000,90.00000,90.00000,90.00000,90.00000,90.00000,90.00000,90.00000,90.00000,90.00000,90.00000,90.00000,90.00000,90.00000,90.00000,90.00000,90.0000…
00000,90.00000,90.00000,90.00000,90.00000,90.00000,90.00000,90.00000,90.00000,90.00000,90.00000,90.00000,90.00000,90.00000,90.00000,90.00000,90.00000,90.00000,90.00000,90.00000,90.00000,90.00000,90.00000,90.00000,90.00000,90.00000,90.00000,90.00000,90.00000,90.00000,90.00000,90.00000,90.00000,90.00000,90.00000,90.00000,90.00000,90.00000,90.00000,90.00000,90.00000,90.00000,90.00000,90.00000,90.000…
000,0.00000,0.00000,0.00000,0.00000,0.00000,0.00000,0.00000,0.00000,0.00000,0.00000,0.00000,0.00000,0.00000,0.00000,0.00000,0.00000,0.00000,0.00000,0.00000,0.00000,0.00000,0.00000,0.00000,0.00000,0.00000,0.00000,0.00000,0.00000,0.00000,0.00000,0.00000,0.00000,0.00000,0.00000,0.00000,0.00000,0.00000,0.00000,0.00000,0.00000,0.00000,0.00000,0.00000,0.00000,0.00000,0.00000,0.00000,0.00000,0.00000,0.0…
0000,0.00000,0.00000,0.00000,0.00000,0.00000,0.00000,0.00000,0.00000,0.00000,0.00000,0.00000,0.00000,0.00000,0.00000,0.00000,0.00000,0.00000,0.00000,0.00000,0.00000,0.00000,0.00000,0.00000,0.00000,0.00000,0.00000,0.00000,0.00000,0.00000,0.00000,0.00000,0.00000,0.00000,0.00000,0.00000,0.00000,0.00000,0.00000,0.00000,0.00000,0.00000,0.00000,0.00000,0.00000,0.00000,0.00000,0.00000,0.00000,0.00000,0.…
.00000,90.00000,90.00000,90.00000,90.00000,90.00000,90.00000,90.00000,90.00000,90.00000,90.00000,90.00000,90.00000,90.00000,90.00000,90.00000,90.00000,90.00000,90.00000,90.00000,90.00000,90.00000,90.00000,90.00000,90.00000,90.00000,90.00000,90.00000,90.00000,90.00000,90.00000,90.00000,90.00000,90.00000,90.00000,90.00000,90.00000,90.00000,90.00000,90.00000,90.00000,90.00000,90.00000,90.00000,90.00…
0.00000,90.00000,90.00000,90.00000,90.00000,90.00000,90.00000,90.00000,90.00000,90.00000,90.00000,90.00000,90.00000,90.00000,90.00000,90.00000,90.00000,90.00000,90.00000,90.00000,90.00000,90.00000,90.00000,90.00000,90.00000,90.00000,90.00000,90.00000,90.00000,90.00000,90.00000,90.00000,90.00000,90.00000,90.00000,90.00000,90.00000,90.00000,90.00000,90.00000,90.00000,90.00000,90.00000,90.00000,90.0…
90.00000,90.00000,90.00000,90.00000,90.00000,90.00000,90.00000,90.00000,90.00000,90.00000,90.00000,90.00000,90.00000,90.00000,90.00000,90.00000,90.00000,90.00000,90.00000,90.00000,90.00000,90.00000,90.00000,90.00000,90.00000,90.00000,90.00000,90.00000,90.00000,90.00000,90.00000,90.00000,90.00000,90.00000,90.00000,90.00000,90.00000,90.00000,90.00000,90.00000,90.00000,90.00000,90.00000,90.00000,90.…
00,0.00000,0.00000,0.00000,0.00000,0.00000,0.00000,0.00000,0.00000,0.00000,0.00000,0.00000,0.00000,0.00000,0.00000,0.00000,0.00000,0.00000,0.00000,0.00000,0.00000,0.00000,0.00000,0.00000,0.00000,0.00000,0.00000,0.00000,0.00000,0.00000,0.00000,0.00000,0.00000,0.00000,0.00000,0.00000,0.00000,0.00000,0.00000,0.00000,0.00000,0.00000,0.00000,0.00000,0.00000,0.00000,0.00000,0.00000,0.00000,0.00000,0.00…
000,0.00000,0.00000,0.00000,0.00000,0.00000,0.00000,0.00000,0.00000,0.00000,0.00000,0.00000,0.00000,0.00000,0.00000,0.00000,0.00000,0.00000,0.00000,0.00000,0.00000,0.00000,0.00000,0.00000,0.00000,0.00000,0.00000,0.00000,0.00000,0.00000,0.00000,0.00000,0.00000,0.00000,0.00000,0.00000,0.00000,0.00000,0.00000,0.00000,0.00000,0.00000,0.00000,0.00000,0.00000,0.00000,0.00000,0.00000,0.00000,0.00000,0.0…
0000,0.00000,0.00000,0.00000,0.00000,0.00000,0.00000,0.00000,0.00000,0.00000,0.00000,0.00000,0.00000,0.00000,0.00000,0.00000,0.00000,0.00000,0.00000,0.00000,0.00000,0.00000,0.00000,0.00000,0.00000,0.00000,0.00000,0.00000,0.00000,0.00000,0.00000,0.00000,0.00000,0.00000,0.00000,0.00000,0.00000,0.00000,0.00000,0.00000,0.00000,0.00000,0.00000,0.00000,0.00000,0.00000,0.00000,0.00000,0.00000,0.00000,0.…
00,90.00000,90.00000,90.00000,90.00000,90.00000,90.00000,90.00000,90.00000,90.00000,90.00000,90.00000,90.00000,90.00000,90.00000,90.00000,90.00000,90.00000,90.00000,90.00000,90.00000,90.00000,90.00000,90.00000,90.00000,90.00000,90.00000,90.00000,90.00000,90.00000,90.00000,90.00000,90.00000,90.00000,90.00000,90.00000,90.00000,90.00000,90.00000,90.00000,90.00000,90.00000,90.00000,90.00000,90.00000,…
000,90.00000,90.00000,90.00000,90.00000,90.00000,90.00000,90.00000,90.00000,90.00000,90.00000,90.00000,90.00000,90.00000,90.00000,90.00000,90.00000,90.00000,90.00000,90.00000,90.00000,90.00000,90.00000,90.00000,90.00000,90.00000,90.00000,90.00000,90.00000,90.00000,90.00000,90.00000,90.00000,90.00000,90.00000,90.00000,90.00000,90.00000,90.00000,90.00000,90.00000,90.00000,90.00000,90.00000,90.00000…
0000,90.00000,90.00000,90.00000,90.00000,90.00000,90.00000,90.00000,90.00000,90.00000,90.00000,90.00000,90.00000,90.00000,90.00000,90.00000,90.00000,90.00000,90.00000,90.00000,90.00000,90.00000,90.00000,90.00000,90.00000,90.00000,90.00000,90.00000,90.00000,90.00000,90.00000,90.00000,90.00000,90.00000,90.00000,90.00000,90.00000,90.00000,90.00000,90.00000,90.00000,90.00000,90.00000,90.00000,90.0000…
0,0.00000,0.00000,0.00000,0.00000,0.00000,0.00000,0.00000,0.00000,0.00000,0.00000,0.00000,0.00000,0.00000,0.00000,0.00000,0.00000,0.00000,0.00000,0.00000,0.00000,0.00000,0.00000,0.00000,0.00000,0.00000,0.00000,0.00000,0.00000,0.00000,0.00000,0.00000,0.00000,0.00000,0.00000,0.00000,0.00000,0.00000,0.00000,0.00000,0.00000,0.00000,0.00000,0.00000,0.00000,0.00000,0.00000,0.00000,0.00000,0.00000,0.000…
00,0.00000,0.00000,0.00000,0.00000,0.00000,0.00000,0.00000,0.00000,0.00000,0.00000,0.00000,0.00000,0.00000,0.00000,0.00000,0.00000,0.00000,0.00000,0.00000,0.00000,0.00000,0.00000,0.00000,0.00000,0.00000,0.00000,0.00000,0.00000,0.00000,0.00000,0.00000,0.00000,0.00000,0.00000,0.00000,0.00000,0.00000,0.00000,0.00000,0.00000,0.00000,0.00000,0.00000,0.00000,0.00000,0.00000,0.00000,0.00000,0.00000,0.00…
000,0.00000,0.00000,0.00000,0.00000,0.00000,0.00000,0.00000,0.00000,0.00000,0.00000,0.00000,0.00000,0.00000,0.00000,0.00000,0.00000,0.00000,0.00000,0.00000,0.00000,0.00000,0.00000,0.00000,0.00000,0.00000,0.00000,0.00000,0.00000,0.00000,0.00000,0.00000,0.00000,0.00000,0.00000,0.00000,0.00000,0.00000,0.00000,0.00000,0.00000,0.00000,0.00000,0.00000,0.00000,0.00000,0.00000,0.00000,0.00000,0.00000,0.0…
0.00000,90.00000,90.00000,90.00000,90.00000,90.00000,90.00000,90.00000,90.00000,90.00000,90.00000,90.00000,90.00000,90.00000,90.00000,90.00000,90.00000,90.00000,90.00000,90.00000,90.00000,90.00000,90.00000,90.00000,90.00000,90.00000,90.00000,90.00000,90.00000,90.00000,90.00000,90.00000,90.00000,90.00000,90.00000,90.00000,90.00000,90.00000,90.00000,90.00000,90.00000,90.00000,90.00000,90.00000,90.0…
90.00000,90.00000,90.00000,90.00000,90.00000,90.00000,90.00000,90.00000,90.00000,90.00000,90.00000,90.00000,90.00000,90.00000,90.00000,90.00000,90.00000,90.00000,90.00000,90.00000,90.00000,90.00000,90.00000,90.00000,90.00000,90.00000,90.00000,90.00000,90.00000,90.00000,90.00000,90.00000,90.00000,90.00000,90.00000,90.00000,90.00000,90.00000,90.00000,90.00000,90.00000,90.00000,90.00000,90.00000,90.…
0.00000,0.00000,0.00000,0.00000,0.00000,0.00000,0.00000,0.00000,0.00000,0.00000,0.00000,0.00000,0.00000,0.00000,0.00000,0.00000,0.00000,0.00000,0.00000,0.00000,0.00000,0.00000,0.00000,0.00000,0.00000,0.00000,0.00000,0.00000,0.00000,0.00000,0.00000,0.00000,0.00000,0.00000,0.00000,0.00000,0.00000,0.00000,0.00000,0.00000,0.00000,0.00000,0.00000,0.00000,0.00000,0.00000,0.00000,0.00000,0.00000,0.00000…
,0.00000,0.00000,0.00000,0.00000,0.00000,0.00000,0.00000,0.00000,0.00000,0.00000,0.00000,0.00000,0.00000,0.00000,0.00000,0.00000,0.00000,0.00000,0.00000,0.00000,0.00000,0.00000,0.00000,0.00000,0.00000,0.00000,0.00000,0.00000,0.00000,0.00000,0.00000,0.00000,0.00000,0.00000,0.00000,0.00000,0.00000,0.00000,0.00000,0.00000,0.00000,0.00000,0.00000,0.00000,0.00000,0.00000,0.00000,0.00000,0.00000,0.0000…
0,0.00000,0.00000,0.00000,0.00000,0.00000,0.00000,0.00000,0.00000,0.00000,0.00000,0.00000,0.00000,0.00000,0.00000,0.00000,0.00000,0.00000,0.00000,0.00000,0.00000,0.00000,0.00000,0.00000,0.00000,0.00000,0.00000,0.00000,0.00000,0.00000,0.00000,0.00000,0.00000,0.00000,0.00000,0.00000,0.00000,0.00000,0.00000,0.00000,0.00000,0.00000,0.00000,0.00000,0.00000,0.00000,0.00000,0.00000,0.00000,0.00000,0.000…
0,90.00000,90.00000,90.00000,90.00000,90.00000,90.00000,90.00000,90.00000,90.00000,90.00000,90.00000,90.00000,90.00000,90.00000,90.00000,90.00000,90.00000,90.00000,90.00000,90.00000,90.00000,90.00000,90.00000,90.00000,90.00000,90.00000,90.00000,90.00000,90.00000,90.00000,90.00000,90.00000,90.00000,90.00000,90.00000,90.00000,90.00000,90.00000,90.00000,90.00000,90.00000,90.00000,90.00000,90.00000,9…
00,90.00000,90.00000,90.00000,90.00000,90.00000,90.00000,90.00000,90.00000,90.00000,90.00000,90.00000,90.00000,90.00000,90.00000,90.00000,90.00000,90.00000,90.00000,90.00000,90.00000,90.00000,90.00000,90.00000,90.00000,90.00000,90.00000,90.00000,90.00000,90.00000,90.00000,90.00000,90.00000,90.00000,90.00000,90.00000,90.00000,90.00000,90.00000,90.00000,90.00000,90.00000,90.00000,90.00000,90.00000,…
000,90.00000,90.00000,90.00000,90.00000,90.00000,90.00000,90.00000,90.00000,90.00000,90.00000,90.00000,90.00000,90.00000,90.00000,90.00000,90.00000,90.00000,90.00000,90.00000,90.00000,90.00000,90.00000,90.00000,90.00000,90.00000,90.00000,90.00000,90.00000,90.00000,90.00000,90.00000,90.00000,90.00000,90.00000,90.00000,90.00000,90.00000,90.00000,90.00000,90.00000,90.00000,90.00000,90.00000,90.00000…
.00000,0.00000,0.00000,0.00000,0.00000,0.00000,0.00000,0.00000,0.00000,0.00000,0.00000,0.00000,0.00000,0.00000,0.00000,0.00000,0.00000,0.00000,0.00000,0.00000,0.00000,0.00000,0.00000,0.00000,0.00000,0.00000,0.00000,0.00000,0.00000,0.00000,0.00000,0.00000,0.00000,0.00000,0.00000,0.00000,0.00000,0.00000,0.00000,0.00000,0.00000,0.00000,0.00000,0.00000,0.00000,0.00000,0.00000,0.00000,0.00000,0.00000,…
0.00000,0.00000,0.00000,0.00000,0.00000,0.00000,0.00000,0.00000,0.00000,0.00000,0.00000,0.00000,0.00000,0.00000,0.00000,0.00000,0.00000,0.00000,0.00000,0.00000,0.00000,0.00000,0.00000,0.00000,0.00000,0.00000,0.00000,0.00000,0.00000,0.00000,0.00000,0.00000,0.00000,0.00000,0.00000,0.00000,0.00000,0.00000,0.00000,0.00000,0.00000,0.00000,0.00000,0.00000,0.00000,0.00000,0.00000,0.00000,0.00000,0.00000…
,0.00000,0.00000,0.00000,0.00000,0.00000,0.00000,0.00000,0.00000,0.00000,0.00000,0.00000,0.00000,0.00000,0.00000,0.00000,0.00000,0.00000,0.00000,0.00000,0.00000,0.00000,0.00000,0.00000,0.00000,0.00000,0.00000,0.00000,0.00000,0.00000,0.00000,0.00000,0.00000,0.00000,0.00000,0.00000,0.00000,0.00000,0.00000,0.00000,0.00000,0.00000,0.00000,0.00000,0.00000,0.00000,0.00000,0.00000,0.00000,0.00000,0.0000…
.00000,90.00000,90.00000,90.00000,90.00000,90.00000,90.00000,90.00000,90.00000,90.00000,90.00000,90.00000,90.00000,90.00000,90.00000,90.00000,90.00000,90.00000,90.00000,90.00000,90.00000,90.00000,90.00000,90.00000,90.00000,90.00000,90.00000,90.00000,90.00000,90.00000,90.00000,90.00000,90.00000,90.00000,90.00000,90.00000,90.00000,90.00000,90.00000,90.00000,90.00000,90.00000,90.00000,90.00000,90.00…
downstream pCO2:0.50327,0.50328,0.50328,0.50329,0.50330,0.50331,0.50331,0.50332,0.50333,0.50333,0.50334,0.50335,0.50335,0.50336,0.50337,0.50338,0.50338,0.50339,0.50340,0.50340,0.50341,0.50342,0.50343,0.50343,0.50344,0.50345,0.50345,0.50346,0.50347,0.50347,0.50348,0.50349,0.50350,0.50350,0.50351,0.50352,0.50352,0.50353,0.50354,0.50355,0.50355,0.50356,0.50357,0.50357,0.50358,0.50359,0.50360,0.50360…
,0.49919,0.49923,0.49928,0.49930,0.49928,0.49923,0.49920,0.49915,0.49915,0.49914,0.49914,0.49919,0.49919,0.49919,0.49919,0.49922,0.49925,0.49930,0.49935,0.49940,0.49943,0.49948,0.49952,0.49959,0.49965,0.49972,0.49973,0.49978,0.49985,0.49991,0.49996,0.49999,0.50003,0.50003,0.50003,0.50009,0.50012,0.50015,0.50014,0.50012,0.50014,0.50012,0.50007,0.50007,0.50012,0.50014,0.50012,0.50016,0.50019,0.5001…
0,1.00000,1.00000,1.00000,1.00000,1.00000,1.00000,1.00000,1.00000,1.00000,1.00000,1.00000,1.00000,1.00000,1.00000,1.00000,1.00000,1.00000,1.00000,1.00000,1.00000,1.00000,1.00000,1.00000,1.00000,1.00000,1.00000,1.00000,1.00000,1.00000,1.00000,1.00000,1.00000,1.00000,1.00000,1.00000,1.00000,1.00000,1.00000,1.00000,1.00000,1.00000,1.00000,1.00000,1.00000,1.00000,1.00000,1.00000,1.00000,1.00000,1.000…
00,1.00000,1.00000,1.00000,1.00000,1.00000,1.00000,1.00000,1.00000,1.00000,1.00000,1.00000,1.00000,1.00000,1.00000,1.00000,1.00000,1.00000,1.00000,1.00000,1.00000,1.00000,1.00000,1.00000,1.00000,1.00000,1.00000,1.00000,1.00000,1.00000,1.00000,1.00000,1.00000,1.00000,1.00000,1.00000,1.00000,1.00000,1.00000,1.00000,1.00000,1.00000,1.00000,1.00000,1.00000,1.00000,1.00000,1.00000,1.00000,1.00000,1.00…
000,1.00000,1.00000,1.00000,1.00000,1.00000,1.00000,1.00000,1.00000,1.00000,1.00000,1.00000,1.00000,1.00000,1.00000,1.00000,1.00000,1.00000,1.00000,1.00000,1.00000,1.00000,1.00000,1.00000,1.00000,1.00000,1.00000,1.00000,1.00000,1.00000,1.00000,1.00000,1.00000,1.00000,1.00000,1.00000,1.00000,1.00000,1.00000,1.00000,1.00000,1.00000,1.00000,1.00000,1.00000,1.00000,1.00000,1.00000,1.00000,1.00000,1.0…
9387,0.49382,0.49375,0.49372,0.49369,0.49369,0.49369,0.49366,0.49361,0.49358,0.49356,0.49355,0.49356,0.49356,0.49360,0.49360,0.49358,0.49358,0.49358,0.49358,0.49355,0.49353,0.49353,0.49353,0.49355,0.49356,0.49356,0.49356,0.49358,0.49358,0.49358,0.49353,0.49347,0.49342,0.49339,0.49337,0.49332,0.49326,0.49320,0.49315,0.49308,0.49302,0.49294,0.49291,0.49284,0.49278,0.49273,0.49267,0.49264,0.49259,0.…
49173,0.49173,0.49173,0.49171,0.49173,0.49173,0.49171,0.49171,0.49170,0.49170,0.49168,0.49168,0.49168,0.49170,0.49166,0.49162,0.49158,0.49150,0.49144,0.49141,0.49136,0.49133,0.49130,0.49126,0.49125,0.49123,0.49122,0.49122,0.49122,0.49123,0.49122,0.49118,0.49115,0.49114,0.49114,0.49114,0.49114,0.49112,0.49111,0.49107,0.49107,0.49106,0.49104,0.49104,0.49103,0.49103,0.49103,0.49103,0.49104,0.49101,0…
.49174,0.49172,0.49169,0.49168,0.49169,0.49171,0.49169,0.49169,0.49169,0.49168,0.49166,0.49169,0.49172,0.49177,0.49180,0.49184,0.49190,0.49195,0.49200,0.49204,0.49211,0.49214,0.49222,0.49225,0.49227,0.49228,0.49232,0.49235,0.49236,0.49236,0.49238,0.49240,0.49241,0.49243,0.49240,0.49241,0.49243,0.49246,0.49246,0.49246,0.49249,0.49249,0.49251,0.49252,0.49251,0.49251,0.49254,0.49255,0.49255,0.49259,…
1.00000,1.00000,1.00000,1.00000,1.00000,1.00000,1.00000,1.00000,1.00000,1.00000,1.00000,1.00000,1.00000,1.00000,1.00000,1.00000,1.00000,1.00000,1.00000,1.00000,1.00000,1.00000,1.00000,1.00000,1.00000,1.00000,1.00000,1.00000,1.00000,1.00000,1.00000,1.00000,1.00000,1.00000,1.00000,1.00000,1.00000,1.00000,1.00000,1.00000,1.00000,1.00000,1.00000,1.00000,1.00000,1.00000,1.00000,1.00000,1.00000,1.00000…
,1.00000,1.00000,1.00000,1.00000,1.00000,1.00000,1.00000,1.00000,1.00000,1.00000,1.00000,1.00000,1.00000,1.00000,1.00000,1.00000,1.00000,1.00000,1.00000,1.00000,1.00000,1.00000,1.00000,1.00000,1.00000,1.00000,1.00000,1.00000,1.00000,1.00000,1.00000,1.00000,1.00000,1.00000,1.00000,1.00000,1.00000,1.00000,1.00000,1.00000,1.00000,1.00000,1.00000,1.00000,1.00000,1.00000,1.00000,1.00000,1.00000,1.0000…
6,0.50370,0.50363,0.50357,0.50352,0.50347,0.50345,0.50342,0.50339,0.50339,0.50335,0.50332,0.50331,0.50331,0.50331,0.50331,0.50329,0.50329,0.50329,0.50331,0.50327,0.50323,0.50319,0.50316,0.50316,0.50316,0.50311,0.50308,0.50303,0.50298,0.50295,0.50290,0.50285,0.50279,0.50270,0.50266,0.50264,0.50264,0.50257,0.50254,0.50244,0.50236,0.50235,0.50227,0.50223,0.50219,0.50214,0.50209,0.50204,0.50199,0.501…
03,0.41413,0.41426,0.41439,0.41454,0.41470,0.41487,0.41503,0.41518,0.41534,0.41553,0.41567,0.41583,0.41601,0.41617,0.41633,0.41647,0.41665,0.41682,0.41698,0.41714,0.41730,0.41746,0.41762,0.41776,0.41791,0.41807,0.41823,0.41839,0.41856,0.41874,0.41891,0.41913,0.41935,0.41954,0.41974,0.41993,0.42008,0.42022,0.42040,0.42057,0.42073,0.42091,0.42108,0.42123,0.42139,0.42156,0.42174,0.42190,0.42201,0.42…
079,0.49081,0.49084,0.49087,0.49088,0.49092,0.49095,0.49100,0.49104,0.49106,0.49109,0.49112,0.49114,0.49115,0.49125,0.49131,0.49139,0.49147,0.49154,0.49160,0.49168,0.49176,0.49179,0.49184,0.49186,0.49192,0.49197,0.49198,0.49200,0.49203,0.49205,0.49205,0.49208,0.49211,0.49214,0.49214,0.49217,0.49221,0.49222,0.49225,0.49227,0.49230,0.49232,0.49232,0.49232,0.49232,0.49235,0.49233,0.49235,0.49236,0.4…
0000,1.00000,1.00000,1.00000,1.00000,1.00000,1.00000,1.00000,1.00000,1.00000,1.00000,1.00000,1.00000,1.00000,1.00000,1.00000,1.00000,1.00000,1.00000,1.00000,1.00000,1.00000,1.00000,1.00000,1.00000,1.00000,1.00000,1.00000,1.00000,1.00000,1.00000,1.00000,1.00000,1.00000,1.00000,1.00000,1.00000,1.00000,1.00000,1.00000,1.00000,1.00000,1.00000,1.00000,1.00000,1.00000,1.00000,1.00000,1.00000,1.00000,1.…
00000,1.00000,1.00000,1.00000,1.00000,1.00000,1.00000,1.00000,1.00000,1.00000,1.00000,1.00000,1.00000,1.00000,1.00000,1.00000,1.00000,1.00000,1.00000,1.00000,1.00000,1.00000,1.00000,1.00000,1.00000,1.00000,1.00000,1.00000,1.00000,1.00000,1.00000,1.00000,1.00000,1.00000,1.00000,1.00000,1.00000,1.00000,1.00000,1.00000,1.00000,1.00000,1.00000,1.00000,1.00000,1.00000,1.00000,1.00000,1.00000,1.00000,1…
.00000,1.00000,1.00000,0.99909,0.99818,0.99724,0.99630,0.99533,0.99434,0.99334,0.99236,0.99137,0.99039,0.98940,0.98838,0.98736,0.98632,0.98525,0.98418,0.98311,0.98200,0.98085,0.97971,0.97856,0.97738,0.97619,0.97500,0.97381,0.97260,0.97138,0.97014,0.96890,0.96763,0.96637,0.96508,0.96377,0.96244,0.96113,0.95983,0.95850,0.95715,0.95579,0.95443,0.95306,0.95172,0.95037,0.94903,0.94764,0.94626,0.94487,…
0.43281,0.43269,0.43256,0.43243,0.43230,0.43222,0.43212,0.43202,0.43195,0.43187,0.43178,0.43168,0.43159,0.43148,0.43133,0.43117,0.43099,0.43083,0.43070,0.43057,0.43045,0.43032,0.43021,0.43010,0.43000,0.42989,0.42977,0.42964,0.42951,0.42937,0.42924,0.42910,0.42897,0.42883,0.42870,0.42857,0.42844,0.42831,0.42818,0.42805,0.42790,0.42777,0.42765,0.42754,0.42742,0.42729,0.42716,0.42702,0.42689,0.42676…
,0.49649,0.49649,0.49649,0.49649,0.49645,0.49642,0.49641,0.49639,0.49636,0.49634,0.49634,0.49633,0.49631,0.49629,0.49626,0.49625,0.49623,0.49620,0.49618,0.49617,0.49613,0.49610,0.49609,0.49605,0.49604,0.49602,0.49601,0.49597,0.49596,0.49594,0.49591,0.49588,0.49585,0.49581,0.49578,0.49575,0.49567,0.49564,0.49560,0.49559,0.49556,0.49552,0.49549,0.49548,0.49546,0.49544,0.49543,0.49541,0.49540,0.4954…
0,1.00000,1.00000,1.00000,1.00000,1.00000,1.00000,1.00000,1.00000,1.00000,1.00000,1.00000,1.00000,1.00000,1.00000,1.00000,1.00000,1.00000,1.00000,1.00000,1.00000,1.00000,1.00000,1.00000,1.00000,1.00000,1.00000,1.00000,1.00000,1.00000,1.00000,1.00000,1.00000,1.00000,1.00000,1.00000,1.00000,1.00000,1.00000,1.00000,1.00000,1.00000,1.00000,1.00000,1.00000,1.00000,1.00000,1.00000,1.00000,1.00000,1.000…
00,1.00000,1.00000,1.00000,1.00000,1.00000,1.00000,1.00000,1.00000,1.00000,1.00000,1.00000,1.00000,1.00000,1.00000,1.00000,1.00000,1.00000,1.00000,1.00000,1.00000,1.00000,1.00000,1.00000,1.00000,1.00000,1.00000,1.00000,1.00000,1.00000,1.00000,1.00000,1.00000,1.00000,1.00000,1.00000,1.00000,1.00000,1.00000,1.00000,1.00000,1.00000,1.00000,1.00000,1.00000,1.00000,1.00000,1.00000,1.00000,1.00000,1.00…
000,1.00000,1.00000,1.00000,1.00000,1.00000,1.00000,1.00000,1.00000,1.00000,1.00000,1.00000,1.00000,1.00000,1.00000,1.00000,1.00000,1.00000,1.00000,1.00000,1.00000,1.00000,1.00000,1.00000,1.00000,1.00000,1.00000,1.00000,1.00000,1.00000,1.00000,1.00000,1.00000,1.00000,1.00000,1.00000,1.00000,1.00000,1.00000,1.00000,1.00000,1.00000,1.00000,1.00000,1.00000,1.00000,1.00000,1.00000,1.00000,1.00000,1.0…
9988,0.49993,0.49996,0.49998,0.49998,0.49998,0.49998,0.49998,0.49998,0.49998,0.49991,0.49991,0.49988,0.49985,0.49980,0.49975,0.49970,0.49966,0.49961,0.49956,0.49948,0.49946,0.49946,0.49948,0.49943,0.49941,0.49936,0.49932,0.49928,0.49924,0.49922,0.49919,0.49915,0.49909,0.49903,0.49898,0.49893,0.49888,0.49883,0.49880,0.49875,0.49872,0.49867,0.49865,0.49867,0.49867,0.49864,0.49864,0.49865,0.49861,0.…
49811,0.49812,0.49814,0.49815,0.49814,0.49814,0.49814,0.49817,0.49815,0.49819,0.49819,0.49822,0.49822,0.49823,0.49825,0.49828,0.49828,0.49828,0.49828,0.49828,0.49828,0.49830,0.49831,0.49833,0.49833,0.49833,0.49833,0.49830,0.49830,0.49831,0.49831,0.49830,0.49830,0.49831,0.49831,0.49825,0.49822,0.49819,0.49810,0.49806,0.49801,0.49796,0.49793,0.49789,0.49786,0.49781,0.49778,0.49772,0.49768,0.49764,0…
.91446,0.91574,0.91703,0.91828,0.91951,0.92074,0.92198,0.92321,0.92444,0.92568,0.92689,0.92813,0.92938,0.93062,0.93184,0.93303,0.93423,0.93542,0.93661,0.93780,0.93897,0.94016,0.94134,0.94253,0.94369,0.94483,0.94598,0.94712,0.94827,0.94942,0.95054,0.95165,0.95275,0.95387,0.95497,0.95608,0.95717,0.95826,0.95935,0.96042,0.96153,0.96261,0.96366,0.96472,0.96577,0.96684,0.96790,0.96894,0.97000,0.97103,…
1.00000,1.00000,1.00000,1.00000,1.00000,1.00000,1.00000,1.00000,1.00000,1.00000,1.00000,1.00000,1.00000,1.00000,1.00000,1.00000,1.00000,1.00000,1.00000,1.00000,1.00000,1.00000,1.00000,1.00000,1.00000,1.00000,1.00000,1.00000,1.00000,1.00000,1.00000,1.00000,1.00000,1.00000,1.00000,1.00000,1.00000,1.00000,1.00000,1.00000,1.00000,1.00000,1.00000,1.00000,1.00000,1.00000,1.00000,1.00000,1.00000,1.00000…
,1.00000,1.00000,1.00000,1.00000,1.00000,1.00000,1.00000,1.00000,1.00000,1.00000,1.00000,1.00000,1.00000,1.00000,1.00000,1.00000,1.00000,1.00000,1.00000,1.00000,1.00000,1.00000,1.00000,1.00000,1.00000,1.00000,1.00000,1.00000,1.00000,1.00000,1.00000,1.00000,1.00000,1.00000,1.00000,1.00000,1.00000,1.00000,1.00000,1.00000,1.00000,1.00000,1.00000,1.00000,1.00000,1.00000,1.00000,1.00000,1.00000,1.0000…
4,0.49999,0.49994,0.49988,0.49983,0.49978,0.49973,0.49968,0.49962,0.49959,0.49951,0.49952,0.49947,0.49946,0.49951,0.49955,0.49964,0.49972,0.49977,0.49978,0.49978,0.49983,0.49993,0.49994,0.49991,0.49990,0.49986,0.49983,0.49985,0.49986,0.49983,0.49978,0.49977,0.49973,0.49973,0.49973,0.49973,0.49973,0.49972,0.49967,0.49964,0.49959,0.49956,0.49954,0.49949,0.49941,0.49936,0.49933,0.49928,0.49925,0.499…
01,0.37209,0.37218,0.37227,0.37234,0.37242,0.37256,0.37265,0.37274,0.37281,0.37290,0.37298,0.37306,0.37310,0.37313,0.37318,0.37321,0.37325,0.37330,0.37334,0.37339,0.37342,0.37345,0.37349,0.37355,0.37367,0.37376,0.37385,0.37394,0.37403,0.37412,0.37420,0.37429,0.37436,0.37447,0.37454,0.37465,0.37472,0.37481,0.37486,0.37495,0.37503,0.37512,0.37521,0.37527,0.37509,0.37490,0.37468,0.37441,0.37412,0.37…
751,0.38756,0.38756,0.38757,0.38760,0.38765,0.38765,0.38768,0.38771,0.38775,0.38779,0.38782,0.38784,0.38787,0.38790,0.38793,0.38796,0.38798,0.38800,0.38800,0.38803,0.38804,0.38809,0.38815,0.38819,0.38823,0.38829,0.38831,0.38837,0.38840,0.38844,0.38851,0.38856,0.38857,0.38860,0.38862,0.38862,0.38862,0.38862,0.38863,0.38862,0.38862,0.38863,0.38863,0.38865,0.38866,0.38869,0.38868,0.38872,0.38873,0.3…
0000,1.00000,1.00000,1.00000,1.00000,1.00000,1.00000,1.00000,1.00000,1.00000,1.00000,1.00000,1.00000,1.00000,1.00000,1.00000,1.00000,1.00000,1.00000,1.00000,1.00000,1.00000,1.00000,1.00000,1.00000,1.00000,1.00000,1.00000,1.00000,1.00000,1.00000,1.00000,1.00000,1.00000,1.00000,1.00000,1.00000,1.00000,1.00000,1.00000,1.00000,1.00000,1.00000,1.00000,1.00000,1.00000,1.00000,1.00000,1.00000,1.00000,1.…
00000,1.00000,1.00000,1.00000,1.00000,1.00000,1.00000,1.00000,1.00000,1.00000,1.00000,1.00000,1.00000,1.00000,1.00000,1.00000,1.00000,1.00000,1.00000,1.00000,1.00000,1.00000,1.00000,1.00000,1.00000,1.00000,1.00000,1.00000,1.00000,1.00000,1.00000,1.00000,1.00000,1.00000,1.00000,1.00000,1.00000,1.00000,1.00000,1.00000,1.00000,1.00000,1.00000,1.00000,1.00000,1.00000,1.00000,1.00000,1.00000,1.00000,1…
.43472,0.43456,0.43443,0.43431,0.43419,0.43408,0.43389,0.43376,0.43364,0.43352,0.43342,0.43330,0.43317,0.43306,0.43294,0.43282,0.43269,0.43257,0.43247,0.43237,0.43222,0.43211,0.43199,0.43189,0.43174,0.43164,0.43152,0.43136,0.43120,0.43079,0.43032,0.42991,0.42952,0.42912,0.42868,0.42818,0.42764,0.42723,0.42683,0.42642,0.42602,0.42564,0.42525,0.42490,0.42468,0.42446,0.42427,0.42407,0.42385,0.42366,…
0.28152,0.28183,0.28209,0.28221,0.28234,0.28242,0.28249,0.28261,0.28268,0.28274,0.28282,0.28285,0.28289,0.28293,0.28295,0.28299,0.28303,0.28306,0.28308,0.28310,0.28312,0.28310,0.28312,0.28312,0.28312,0.28314,0.28316,0.28316,0.28318,0.28320,0.28326,0.28329,0.28337,0.28349,0.28354,0.28358,0.28358,0.28354,0.28352,0.28349,0.28345,0.28339,0.28337,0.28341,0.28337,0.28333,0.28329,0.28329,0.28327,0.28325…
,0.38279,0.38284,0.38288,0.38295,0.38303,0.38312,0.38317,0.38325,0.38332,0.38341,0.38350,0.38379,0.38414,0.38451,0.38492,0.38537,0.38587,0.38622,0.38655,0.38676,0.38695,0.38713,0.38727,0.38746,0.38766,0.38782,0.38798,0.38819,0.38833,0.38855,0.38872,0.38886,0.38899,0.38913,0.38924,0.38936,0.38947,0.38955,0.38964,0.38973,0.38982,0.38991,0.38999,0.39005,0.39011,0.39043,0.39077,0.39113,0.39148,0.3918…
0,1.00000,1.00000,1.00000,1.00000,1.00000,1.00000,1.00000,1.00000,1.00000,1.00000,1.00000,1.00000,1.00000,1.00000,1.00000,1.00000,1.00000,1.00000,1.00000,1.00000,1.00000,1.00000,1.00000,1.00000,1.00000,1.00000,1.00000,1.00000,1.00000,1.00000,1.00000,1.00000,1.00000,1.00000,1.00000,1.00000,1.00000,1.00000,1.00000,1.00000,1.00000,1.00000,1.00000,1.00000,1.00000,1.00000,1.00000,1.00000,1.00000,1.000…
00,1.00000,1.00000,1.00000,1.00000,1.00000,1.00000,1.00000,1.00000,1.00000,1.00000,1.00000,1.00000,1.00000,1.00000,1.00000,1.00000,1.00000,1.00000,1.00000,1.00000,1.00000,1.00000,1.00000,1.00000,1.00000,1.00000,1.00000,1.00000,1.00000,1.00000,1.00000,1.00000,1.00000,1.00000,1.00000,1.00000,1.00000,1.00000,1.00000,1.00000,1.00000,1.00000,1.00000,1.00000,1.00000,1.00000,1.00000,1.00000,1.00000,1.00…
000,1.00000,1.00000,1.00000,1.00000,1.00000,1.00000,1.00000,1.00000,1.00000,1.00000,1.00000,1.00000,1.00000,1.00000,1.00000,1.00000,1.00000,1.00000,1.00000,1.00000,1.00000,1.00000,1.00000,1.00000,1.00000,1.00000,1.00000,1.00000,1.00000,1.00000,1.00000,1.00000,1.00000,1.00000,1.00000,1.00000,1.00000,1.00000,1.00000,1.00000,1.00000,1.00000,1.00000,1.00000,1.00000,1.00000,1.00000,1.00000,1.00000,1.0…
9075,0.39079,0.39084,0.39088,0.39089,0.39091,0.39094,0.39097,0.39092,0.39088,0.39085,0.39086,0.39086,0.39086,0.39086,0.39085,0.39081,0.39076,0.39070,0.39064,0.39060,0.39054,0.39048,0.39042,0.39035,0.39031,0.39029,0.39028,0.39022,0.39017,0.39010,0.39004,0.38998,0.38991,0.38983,0.38978,0.38970,0.38963,0.38957,0.38950,0.38942,0.38935,0.38928,0.38920,0.38913,0.38905,0.38897,0.38889,0.38882,0.38870,0.…
39151,0.39123,0.39093,0.39065,0.39018,0.38985,0.38951,0.38916,0.38878,0.38841,0.38794,0.38762,0.38728,0.38714,0.38701,0.38690,0.38682,0.38676,0.38667,0.38661,0.38657,0.38652,0.38648,0.38646,0.38642,0.38641,0.38641,0.38639,0.38639,0.38639,0.38638,0.38636,0.38638,0.38642,0.38648,0.38652,0.38661,0.38667,0.38670,0.38676,0.38680,0.38685,0.38688,0.38694,0.38695,0.38698,0.38701,0.38702,0.38704,0.38707,0…
.00000,1.00000,1.00000,1.00000,1.00000,1.00000,1.00000,1.00000,1.00000,1.00000,1.00000,1.00000,1.00000,1.00000,1.00000,1.00000,1.00000,1.00000,1.00000,1.00000,1.00000,1.00000,1.00000,1.00000,1.00000,1.00000,1.00000,1.00000,1.00000,1.00000,1.00000,1.00000,1.00000,1.00000,1.00000,1.00000,1.00000,1.00000,1.00000,1.00000,1.00000,1.00000,1.00000,1.00000,1.00000,1.00000,1.00000,1.00000,1.00000,1.00000,…
1.00000,1.00000,1.00000,1.00000,1.00000,1.00000,1.00000,1.00000,1.00000,1.00000,1.00000,1.00000,1.00000,1.00000,1.00000,1.00000,1.00000,1.00000,1.00000,1.00000,1.00000,1.00000,1.00000,1.00000,1.00000,1.00000,1.00000,1.00000,1.00000,1.00000,1.00000,1.00000,1.00000,1.00000,1.00000,1.00000,1.00000,1.00000,1.00000,1.00000,1.00000,1.00000,1.00000,1.00000,1.00000,1.00000,1.00000,1.00000,1.00000,1.00000…
,1.00000,1.00000,1.00000,1.00000,1.00000,1.00000,1.00000,1.00000,1.00000,1.00000,1.00000,1.00000,1.00000,1.00000,1.00000,1.00000,1.00000,1.00000,1.00000,1.00000,1.00000,1.00000,1.00000,1.00000,1.00000,1.00000,1.00000,1.00000,1.00000,1.00000,1.00000,1.00000,1.00000,1.00000,1.00000,1.00000,1.00000,1.00000,1.00000,1.00000,1.00000,1.00000,1.00000,1.00000,1.00000,1.00000,1.00000,1.00000,1.00000,1.0000…
3,0.39413,0.39416,0.39416,0.39414,0.39416,0.39416,0.39416,0.39414,0.39413,0.39414,0.39413,0.39414,0.39414,0.39414,0.39413,0.39408,0.39408,0.39407,0.39408,0.39413,0.39392,0.39371,0.39347,0.39323,0.39298,0.39267,0.39267,0.39272,0.39279,0.39302,0.39330,0.39355,0.39379,0.39407,0.39429,0.39448,0.39465,0.39484,0.39494,0.39499,0.39503,0.39509,0.39512,0.39516,0.39519,0.39523,0.39526,0.39528,0.39531,0.395…
05,0.38900,0.38896,0.38887,0.38883,0.38878,0.38873,0.38871,0.38868,0.38865,0.38861,0.38859,0.38854,0.38852,0.38849,0.38848,0.38843,0.38843,0.38843,0.38842,0.38839,0.38840,0.38839,0.38837,0.38836,0.38834,0.38833,0.38834,0.38834,0.38834,0.38833,0.38833,0.38833,0.38834,0.38834,0.38834,0.38833,0.38833,0.38833,0.38830,0.38832,0.38832,0.38832,0.38832,0.38829,0.38827,0.38827,0.38826,0.38826,0.38826,0.38…
692,0.38715,0.38743,0.38769,0.38800,0.38833,0.38867,0.38895,0.38918,0.38941,0.38954,0.38966,0.38982,0.38995,0.39007,0.39019,0.39030,0.39042,0.39054,0.39065,0.39077,0.39087,0.39099,0.39111,0.39119,0.39128,0.39135,0.39144,0.39152,0.39165,0.39179,0.39192,0.39203,0.39216,0.39227,0.39238,0.39251,0.39265,0.39279,0.39293,0.39306,0.39319,0.39334,0.39347,0.39362,0.39379,0.39398,0.39416,0.39433,0.39451,0.3…
0000,1.00000,1.00000,1.00000,1.00000,1.00000,1.00000,1.00000,1.00000,1.00000,1.00000,1.00000,1.00000,1.00000,1.00000,1.00000,1.00000,1.00000,1.00000,1.00000,1.00000,1.00000,1.00000,1.00000,1.00000,1.00000,1.00000,1.00000,1.00000,1.00000,1.00000,1.00000,1.00000,1.00000,1.00000,1.00000,1.00000,1.00000,1.00000,1.00000,1.00000,1.00000,1.00000,1.00000,1.00000,1.00000,1.00000,1.00000,1.00000,1.00000,1.…
00000,1.00000,1.00000,1.00000,1.00000,1.00000,1.00000,1.00000,1.00000,1.00000,1.00000,1.00000,1.00000,1.00000,1.00000,1.00000,1.00000,1.00000,1.00000,1.00000,1.00000,1.00000,1.00000,1.00000,1.00000,1.00000,1.00000,1.00000,1.00000,1.00000,1.00000,1.00000,1.00000,1.00000,1.00000,1.00000,1.00000,1.00000,1.00000,1.00000,1.00000,1.00000,1.00000,1.00000,1.00000,1.00000,1.00000,1.00000,1.00000,1.00000,1…
.40589,0.40581,0.40574,0.40568,0.40562,0.40556,0.40549,0.40542,0.40513,0.40482,0.40455,0.40427,0.40396,0.40360,0.40321,0.40280,0.40239,0.40210,0.40179,0.40147,0.40118,0.40102,0.40085,0.40072,0.40057,0.40040,0.40028,0.40011,0.39996,0.39963,0.39926,0.39891,0.39856,0.39817,0.39773,0.39728,0.39694,0.39665,0.39648,0.39632,0.39613,0.39596,0.39578,0.39562,0.39543,0.39527,0.39516,0.39504,0.39495,0.39484,…
0.34804,0.34821,0.34837,0.34854,0.34870,0.34887,0.34901,0.34918,0.34936,0.34953,0.34972,0.34984,0.34997,0.35013,0.35032,0.35046,0.35060,0.35072,0.35085,0.35099,0.35111,0.35126,0.35138,0.35151,0.35163,0.35176,0.35190,0.35204,0.35219,0.35235,0.35247,0.35260,0.35269,0.35279,0.35288,0.35299,0.35314,0.35328,0.35342,0.35355,0.35367,0.35379,0.35392,0.35403,0.35415,0.35429,0.35443,0.35455,0.35468,0.35482…
,0.40091,0.40094,0.40096,0.40096,0.40097,0.40097,0.40100,0.40101,0.40101,0.40101,0.40101,0.40099,0.40094,0.40090,0.40087,0.40081,0.40084,0.40075,0.40071,0.40075,0.40081,0.40085,0.40090,0.40090,0.40093,0.40093,0.40087,0.40083,0.40077,0.40074,0.40075,0.40074,0.40072,0.40071,0.40069,0.40069,0.40066,0.40065,0.40065,0.40065,0.40066,0.40066,0.40065,0.40064,0.40064,0.40064,0.40064,0.40066,0.40069,0.4007…
0,1.00000,1.00000,1.00000,1.00000,1.00000,1.00000,1.00000,1.00000,1.00000,1.00000,1.00000,1.00000,1.00000,1.00000,1.00000,1.00000,1.00000,1.00000,1.00000,1.00000,1.00000,1.00000,1.00000,1.00000,1.00000,1.00000,1.00000,1.00000,1.00000,1.00000,1.00000,1.00000,1.00000,1.00000,1.00000,1.00000,1.00000,1.00000,1.00000,1.00000,1.00000,1.00000,1.00000,1.00000,1.00000,1.00000,1.00000,1.00000,1.00000,1.000…
00,1.00000,1.00000,1.00000,1.00000,1.00000,1.00000,1.00000,1.00000,1.00000,1.00000,1.00000,1.00000,1.00000,1.00000,1.00000,1.00000,1.00000,1.00000,1.00000,1.00000,1.00000,1.00000,1.00000,1.00000,1.00000,1.00000,1.00000,1.00000,1.00000,1.00000,1.00000,1.00000,1.00000,1.00000,1.00000,1.00000,1.00000,1.00000,1.00000,1.00000,1.00000,1.00000,1.00000,1.00000,1.00000,1.00000,1.00000,1.00000,1.00000,1.00…
278,0.61214,0.61148,0.61079,0.61013,0.60949,0.60884,0.60818,0.60757,0.60696,0.60634,0.60566,0.60498,0.60430,0.60362,0.60298,0.60233,0.60168,0.60102,0.60036,0.59942,0.59848,0.59749,0.59647,0.59549,0.59442,0.59342,0.59244,0.59144,0.59059,0.58979,0.58899,0.58821,0.58741,0.58656,0.58579,0.58507,0.58437,0.58362,0.58289,0.58222,0.58150,0.58077,0.58007,0.57938,0.57863,0.57791,0.57719,0.57649,0.57579,0.5…
3723,0.23718,0.23714,0.23708,0.23702,0.23694,0.23688,0.23682,0.23676,0.23671,0.23665,0.23657,0.23651,0.23645,0.23637,0.23645,0.23655,0.23663,0.23671,0.23682,0.23696,0.23714,0.23722,0.23731,0.23731,0.23731,0.23729,0.23729,0.23729,0.23731,0.23733,0.23731,0.23727,0.23723,0.23720,0.23716,0.23714,0.23710,0.23708,0.23704,0.23700,0.23696,0.23692,0.23690,0.23686,0.23684,0.23680,0.23675,0.23671,0.23669,0.…
29864,0.29866,0.29868,0.29870,0.29874,0.29874,0.29879,0.29881,0.29884,0.29883,0.29883,0.29883,0.29881,0.29881,0.29883,0.29884,0.29892,0.29892,0.29894,0.29894,0.29892,0.29894,0.29899,0.29903,0.29915,0.29923,0.29923,0.29923,0.29925,0.29926,0.29930,0.29930,0.29937,0.29937,0.29937,0.29937,0.29937,0.29934,0.29934,0.29935,0.29937,0.29937,0.29937,0.29934,0.29934,0.29937,0.29939,0.29939,0.29941,0.29953,0…
.00000,1.00000,1.00000,1.00000,1.00000,1.00000,1.00000,1.00000,1.00000,1.00000,1.00000,1.00000,1.00000,1.00000,1.00000,1.00000,1.00000,1.00000,1.00000,1.00000,1.00000,1.00000,1.00000,1.00000,1.00000,1.00000,1.00000,1.00000,1.00000,1.00000,1.00000,1.00000,1.00000,1.00000,1.00000,1.00000,1.00000,1.00000,1.00000,1.00000,1.00000,1.00000,1.00000,1.00000,1.00000,1.00000,1.00000,1.00000,1.00000,1.00000,…
1.00000,1.00000,1.00000,1.00000,1.00000,1.00000,1.00000,1.00000,1.00000,1.00000,1.00000,1.00000,1.00000,1.00000,1.00000,1.00000,1.00000,1.00000,1.00000,1.00000,1.00000,1.00000,1.00000,1.00000,1.00000,1.00000,1.00000,1.00000,1.00000,1.00000,1.00000,1.00000,1.00000,1.00000,1.00000,1.00000,1.00000,1.00000,1.00000,1.00000,1.00000,1.00000,1.00000,1.00000,1.00000,1.00000,1.00000,1.00000,1.00000,1.00000…
,1.00000,1.00000,1.00000,1.00000,1.00000,1.00000,1.00000,1.00000,1.00000,1.00000,1.00000,1.00000,1.00000,1.00000,1.00000,1.00000,1.00000,1.00000,1.00000,1.00000,1.00000,1.00000,1.00000,1.00000,1.00000,1.00000,1.00000,1.00000,1.00000,1.00000,1.00000,1.00000,1.00000,1.00000,1.00000,1.00000,1.00000,1.00000,1.00000,1.00000,1.00000,1.00000,1.00000,1.00000,1.00000,1.00000,1.00000,1.00000,1.00000,1.0000…
8,0.30294,0.30276,0.30264,0.30259,0.30252,0.30247,0.30241,0.30238,0.30234,0.30227,0.30217,0.30211,0.30209,0.30206,0.30204,0.30201,0.30197,0.30197,0.30201,0.30202,0.30204,0.30204,0.30206,0.30206,0.30204,0.30202,0.30201,0.30197,0.30197,0.30197,0.30197,0.30199,0.30199,0.30199,0.30195,0.30192,0.30192,0.30195,0.30199,0.30203,0.30208,0.30208,0.30202,0.30204,0.30210,0.30215,0.30221,0.30222,0.30226,0.302…
18,0.30104,0.30101,0.30097,0.30093,0.30092,0.30090,0.30090,0.30090,0.30086,0.30082,0.30081,0.30081,0.30079,0.30077,0.30075,0.30073,0.30064,0.30061,0.30061,0.30061,0.30059,0.30059,0.30059,0.30057,0.30057,0.30057,0.30059,0.30055,0.30054,0.30050,0.30052,0.30050,0.30048,0.30050,0.30050,0.30048,0.30050,0.30048,0.30044,0.30032,0.30019,0.30005,0.29989,0.29973,0.29955,0.29938,0.29922,0.29909,0.29897,0.29…
000,1.00000,1.00000,1.00000,1.00000,1.00000,1.00000,1.00000,1.00000,1.00000,1.00000,1.00000,1.00000,1.00000,1.00000,1.00000,1.00000,1.00000,1.00000,1.00000,1.00000,1.00000,1.00000,1.00000,1.00000,1.00000,1.00000,1.00000,1.00000,1.00000,1.00000,1.00000,1.00000,1.00000,1.00000,1.00000,1.00000,1.00000,1.00000,1.00000,1.00000,1.00000,1.00000,1.00000,1.00000,1.00000,1.00000,1.00000,1.00000,1.00000,1.0…
0000,1.00000,1.00000,1.00000,1.00000,1.00000,1.00000,1.00000,1.00000,1.00000,1.00000,1.00000,1.00000,1.00000,1.00000,1.00000,1.00000,1.00000,1.00000,1.00000,1.00000,1.00000,1.00000,1.00000,1.00000,1.00000,1.00000,1.00000,1.00000,1.00000,1.00000,1.00000,1.00000,1.00000,1.00000,1.00000,1.00000,1.00000,1.00000,1.00000,1.00000,1.00000,1.00000,1.00000,1.00000,1.00000,1.00000,1.00000,1.00000,1.00000,1.…
00000,1.00000,1.00000,1.00000,1.00000,1.00000,1.00000,1.00000,1.00000,1.00000,1.00000,1.00000,1.00000,1.00000,1.00000,1.00000,1.00000,1.00000,1.00000,1.00000,1.00000,1.00000,1.00000,1.00000,1.00000,1.00000,1.00000,1.00000,1.00000,1.00000,1.00000,1.00000,1.00000,1.00000,1.00000,1.00000,1.00000,1.00000,1.00000,1.00000,1.00000,1.00000,1.00000,1.00000,1.00000,1.00000,1.00000,1.00000,1.00000,1.00000,1…
.30460,0.30462,0.30462,0.30464,0.30462,0.30464,0.30464,0.30464,0.30462,0.30464,0.30464,0.30460,0.30460,0.30462,0.30460,0.30462,0.30457,0.30453,0.30451,0.30448,0.30448,0.30444,0.30442,0.30440,0.30435,0.30431,0.30426,0.30422,0.30419,0.30412,0.30408,0.30404,0.30397,0.30390,0.30384,0.30370,0.30360,0.30347,0.30336,0.30319,0.30301,0.30287,0.30277,0.30266,0.30261,0.30256,0.30250,0.30245,0.30243,0.30241,…
0.28217,0.28217,0.28221,0.28225,0.28227,0.28229,0.28236,0.28240,0.28255,0.28273,0.28290,0.28311,0.28331,0.28346,0.28368,0.28392,0.28414,0.28432,0.28451,0.28469,0.28488,0.28497,0.28514,0.28531,0.28540,0.28551,0.28559,0.28568,0.28579,0.28591,0.28602,0.28608,0.28613,0.28621,0.28630,0.28639,0.28647,0.28653,0.28660,0.28668,0.28673,0.28685,0.28692,0.28698,0.28702,0.28709,0.28717,0.28724,0.28732,0.28739…
,0.29858,0.29867,0.29869,0.29872,0.29876,0.29878,0.29881,0.29887,0.29888,0.29888,0.29888,0.29894,0.29899,0.29901,0.29899,0.29903,0.29906,0.29908,0.29910,0.29914,0.29917,0.29917,0.29921,0.29921,0.29925,0.29925,0.29926,0.29926,0.29930,0.29934,0.29934,0.29936,0.29934,0.29934,0.29936,0.29936,0.29936,0.29936,0.29939,0.29941,0.29941,0.29939,0.29939,0.29941,0.29943,0.29943,0.29943,0.29943,0.29941,0.2993…
0,1.00000,1.00000,1.00000,1.00000,1.00000,1.00000,1.00000,1.00000,1.00000,1.00000,1.00000,1.00000,1.00000,1.00000,1.00000,1.00000,1.00000,1.00000,1.00000,1.00000,1.00000,1.00000,1.00000,1.00000,1.00000,1.00000,1.00000,1.00000,1.00000,1.00000,1.00000,1.00000,1.00000,1.00000,1.00000,1.00000,1.00000,1.00000,1.00000,1.00000,1.00000,1.00000,1.00000,1.00000,1.00000,1.00000,1.00000,1.00000,1.00000,1.000…
00,1.00000,1.00000,1.00000,1.00000,1.00000,1.00000,1.00000,1.00000,1.00000,1.00000,1.00000,1.00000,1.00000,1.00000,1.00000,1.00000,1.00000,1.00000,1.00000,1.00000,1.00000,1.00000,1.00000,1.00000,1.00000,1.00000,1.00000,1.00000,1.00000,1.00000,1.00000,1.00000,1.00000,1.00000,1.00000,1.00000,1.00000,1.00000,1.00000,1.00000,1.00000,1.00000,1.00000,1.00000,1.00000,1.00000,1.00000,1.00000,1.00000,1.00…
804,0.31795,0.31790,0.31783,0.31776,0.31768,0.31761,0.31754,0.31751,0.31745,0.31739,0.31733,0.31725,0.31718,0.31713,0.31706,0.31701,0.31697,0.31691,0.31684,0.31682,0.31677,0.31674,0.31668,0.31663,0.31660,0.31653,0.31648,0.31644,0.31643,0.31639,0.31636,0.31631,0.31629,0.31626,0.31620,0.31617,0.31612,0.31608,0.31605,0.31603,0.31600,0.31596,0.31591,0.31589,0.31583,0.31578,0.31574,0.31569,0.31565,0.3…
8911,0.18905,0.18902,0.18900,0.18902,0.18902,0.18902,0.18904,0.18907,0.18907,0.18909,0.18907,0.18909,0.18913,0.18911,0.18913,0.18916,0.18916,0.18920,0.18922,0.18924,0.18925,0.18927,0.18931,0.18929,0.18933,0.18935,0.18936,0.18936,0.18940,0.18947,0.18951,0.18969,0.18984,0.19003,0.19020,0.19040,0.19061,0.19079,0.19096,0.19112,0.19123,0.19131,0.19138,0.19145,0.19156,0.19166,0.19173,0.19182,0.19188,0.…
29482,0.29491,0.29500,0.29507,0.29511,0.29516,0.29518,0.29520,0.29533,0.29545,0.29560,0.29574,0.29592,0.29610,0.29626,0.29637,0.29650,0.29663,0.29672,0.29685,0.29695,0.29705,0.29715,0.29723,0.29728,0.29739,0.29747,0.29759,0.29768,0.29779,0.29787,0.29794,0.29796,0.29799,0.29801,0.29812,0.29816,0.29818,0.29816,0.29821,0.29823,0.29827,0.29831,0.29833,0.29834,0.29833,0.29827,0.29822,0.29823,0.29823,0…
.00000,1.00000,1.00000,1.00000,1.00000,1.00000,1.00000,1.00000,1.00000,1.00000,1.00000,1.00000,1.00000,1.00000,1.00000,1.00000,1.00000,1.00000,1.00000,1.00000,1.00000,1.00000,1.00000,1.00000,1.00000,1.00000,1.00000,1.00000,1.00000,1.00000,1.00000,1.00000,1.00000,1.00000,1.00000,1.00000,1.00000,1.00000,1.00000,1.00000,1.00000,1.00000,1.00000,1.00000,1.00000,1.00000,1.00000,1.00000,1.00000,1.00000,…
1.00000,1.00000,1.00000,1.00000,1.00000,1.00000,1.00000,1.00000,1.00000,1.00000,1.00000,1.00000,1.00000,1.00000,1.00000,1.00000,1.00000,1.00000,1.00000,1.00000,1.00000,1.00000,1.00000,1.00000,1.00000,1.00000,1.00000,1.00000,1.00000,1.00000,1.00000,1.00000,1.00000,1.00000,1.00000,1.00000,1.00000,1.00000,1.00000,1.00000,1.00000,1.00000,1.00000,1.00000,1.00000,1.00000,1.00000,1.00000,1.00000,1.00000…
,1.00000,1.00000,1.00000,1.00000,1.00000,1.00000,1.00000,1.00000,1.00000,1.00000,1.00000,1.00000,1.00000,1.00000,1.00000,1.00000,1.00000,1.00000,1.00000,1.00000,1.00000,1.00000,1.00000,1.00000,1.00000,1.00000,1.00000,1.00000,1.00000,1.00000,1.00000,1.00000,1.00000,1.00000,1.00000,1.00000,1.00000,1.00000,1.00000,1.00000,1.00000,1.00000,1.00000,1.00000,1.00000,1.00000,1.00000,1.00000,1.00000,1.0000…
0,0.22414,0.22400,0.22383,0.22371,0.22358,0.22340,0.22328,0.22319,0.22303,0.22290,0.22274,0.22262,0.22253,0.22241,0.22229,0.22218,0.22206,0.22190,0.22177,0.22163,0.22151,0.22138,0.22128,0.22118,0.22111,0.22103,0.22099,0.22095,0.22093,0.22087,0.22078,0.22070,0.22055,0.22047,0.22039,0.22030,0.22022,0.22012,0.22010,0.22005,0.21997,0.21991,0.21980,0.21970,0.21962,0.21956,0.21947,0.21939,0.21931,0.219…
30,0.29328,0.29326,0.29326,0.29324,0.29324,0.29324,0.29324,0.29326,0.29326,0.29326,0.29324,0.29324,0.29324,0.29324,0.29322,0.29320,0.29322,0.29324,0.29324,0.29324,0.29322,0.29320,0.29320,0.29320,0.29319,0.29317,0.29319,0.29320,0.29322,0.29322,0.29320,0.29319,0.29322,0.29322,0.29322,0.29322,0.29324,0.29326,0.29339,0.29350,0.29362,0.29375,0.29391,0.29398,0.29407,0.29410,0.29412,0.29410,0.29407,0.29…
000,1.00000,1.00000,1.00000,1.00000,1.00000,1.00000,1.00000,1.00000,1.00000,1.00000,1.00000,1.00000,1.00000,1.00000,1.00000,1.00000,1.00000,1.00000,1.00000,1.00000,1.00000,1.00000,1.00000,1.00000,1.00000,1.00000,1.00000,1.00000,1.00000,1.00000,1.00000,1.00000,1.00000,1.00000,1.00000,1.00000,1.00000,1.00000,1.00000,1.00000,1.00000,1.00000,1.00000,1.00000,1.00000,1.00000,1.00000,1.00000,1.00000,1.0…
0000,1.00000,1.00000,1.00000,1.00000,1.00000,1.00000,1.00000,1.00000,1.00000,1.00000,1.00000,1.00000,1.00000,1.00000,1.00000,1.00000,1.00000,1.00000,1.00000,1.00000,1.00000,1.00000,1.00000,1.00000,1.00000,1.00000,1.00000,1.00000,1.00000,1.00000,1.00000,1.00000,1.00000,1.00000,1.00000,1.00000,1.00000,1.00000,1.00000,1.00000,1.00000,1.00000,1.00000,1.00000,1.00000,1.00000,1.00000,1.00000,1.00000,1.…
00000,1.00000,1.00000,1.00000,1.00000,1.00000,1.00000,1.00000,1.00000,1.00000,1.00000,1.00000,1.00000,1.00000,1.00000,1.00000,1.00000,1.00000,1.00000,1.00000,1.00000,1.00000,1.00000,1.00000,1.00000,1.00000,1.00000,1.00000,1.00000,1.00000,1.00000,1.00000,1.00000,1.00000,1.00000,1.00000,1.00000,1.00000,1.00000,1.00000,1.00000,1.00000,1.00000,1.00000,1.00000,1.00000,1.00000,1.00000,1.00000,1.00000,1…
.29522,0.29524,0.29528,0.29532,0.29533,0.29541,0.29546,0.29550,0.29550,0.29552,0.29552,0.29552,0.29541,0.29528,0.29516,0.29498,0.29483,0.29467,0.29452,0.29442,0.29434,0.29431,0.29433,0.29434,0.29434,0.29434,0.29436,0.29433,0.29427,0.29423,0.29421,0.29418,0.29416,0.29414,0.29410,0.29409,0.29405,0.29407,0.29409,0.29412,0.29412,0.29409,0.29407,0.29407,0.29405,0.29405,0.29412,0.29418,0.29425,0.29431,…
0.16840,0.16845,0.16851,0.16856,0.16859,0.16863,0.16868,0.16873,0.16877,0.16882,0.16889,0.16892,0.16898,0.16904,0.16908,0.16913,0.16917,0.16922,0.16927,0.16932,0.16936,0.16939,0.16945,0.16948,0.16951,0.16957,0.16962,0.16969,0.16972,0.16978,0.16983,0.16990,0.16995,0.17004,0.17012,0.17025,0.17035,0.17044,0.17053,0.17063,0.17072,0.17079,0.17088,0.17093,0.17098,0.17102,0.17105,0.17107,0.17109,0.17112…
,0.47214,0.47490,0.47767,0.48043,0.48319,0.48597,0.48870,0.49145,0.49419,0.49692,0.49966,0.50239,0.50511,0.50781,0.51055,0.51324,0.51592,0.51863,0.52134,0.52406,0.52676,0.52948,0.53216,0.53484,0.53749,0.54018,0.54285,0.54548,0.54815,0.55080,0.55343,0.55609,0.55870,0.56131,0.56393,0.56652,0.56910,0.57171,0.57429,0.57691,0.57951,0.58208,0.58462,0.58717,0.58971,0.59223,0.59476,0.59727,0.59980,0.6023…
0,1.00000,1.00000,1.00000,1.00000,1.00000,1.00000,1.00000,1.00000,1.00000,1.00000,1.00000,1.00000,1.00000,1.00000,1.00000,1.00000,1.00000,1.00000,1.00000,1.00000,1.00000,1.00000,1.00000,1.00000,1.00000,1.00000,1.00000,1.00000,1.00000,1.00000,1.00000,1.00000,1.00000,1.00000,1.00000,1.00000,1.00000,1.00000,1.00000,1.00000,1.00000,1.00000,1.00000,1.00000,1.00000,1.00000,1.00000,1.00000,1.00000,1.000…
00,1.00000,1.00000,1.00000,1.00000,1.00000,1.00000,1.00000,1.00000,1.00000,1.00000,1.00000,1.00000,1.00000,1.00000,1.00000,1.00000,1.00000,1.00000,1.00000,1.00000,1.00000,1.00000,1.00000,1.00000,1.00000,1.00000,1.00000,1.00000,1.00000,1.00000,1.00000,1.00000,1.00000,1.00000,1.00000,1.00000,1.00000,1.00000,1.00000,1.00000,1.00000,1.00000,1.00000,1.00000,1.00000,1.00000,1.00000,1.00000,1.00000,1.00…
550,0.20553,0.20553,0.20553,0.20552,0.20553,0.20553,0.20553,0.20555,0.20555,0.20553,0.20553,0.20553,0.20552,0.20550,0.20550,0.20552,0.20553,0.20555,0.20555,0.20557,0.20552,0.20552,0.20553,0.20553,0.20553,0.20555,0.20553,0.20553,0.20555,0.20557,0.20555,0.20555,0.20555,0.20555,0.20553,0.20555,0.20557,0.20557,0.20563,0.20563,0.20561,0.20563,0.20563,0.20565,0.20571,0.20576,0.20582,0.20590,0.20597,0.2…
1375,0.11379,0.11384,0.11390,0.11395,0.11399,0.11404,0.11409,0.11413,0.11416,0.11422,0.11429,0.11433,0.11439,0.11444,0.11449,0.11452,0.11458,0.11462,0.11469,0.11473,0.11476,0.11479,0.11484,0.11490,0.11495,0.11501,0.11505,0.11509,0.11512,0.11516,0.11521,0.11525,0.11525,0.11525,0.11525,0.11525,0.11522,0.11521,0.11518,0.11515,0.11513,0.11513,0.11512,0.11515,0.11516,0.11522,0.11527,0.11527,0.11533,0.…
19761,0.19761,0.19761,0.19763,0.19759,0.19761,0.19759,0.19754,0.19750,0.19748,0.19750,0.19752,0.19754,0.19755,0.19755,0.19754,0.19750,0.19748,0.19744,0.19741,0.19737,0.19735,0.19731,0.19726,0.19722,0.19718,0.19713,0.19704,0.19700,0.19691,0.19681,0.19668,0.19657,0.19648,0.19634,0.19631,0.19627,0.19631,0.19631,0.19629,0.19625,0.19623,0.19623,0.19620,0.19622,0.19625,0.19629,0.19629,0.19631,0.19631,0…
.00000,1.00000,1.00000,1.00000,1.00000,1.00000,1.00000,1.00000,1.00000,1.00000,1.00000,1.00000,1.00000,1.00000,1.00000,1.00000,1.00000,1.00000,1.00000,1.00000,1.00000,1.00000,1.00000,1.00000,1.00000,1.00000,1.00000,1.00000,1.00000,1.00000,1.00000,1.00000,1.00000,1.00000,1.00000,1.00000,1.00000,1.00000,1.00000,1.00000,1.00000,1.00000,1.00000,1.00000,1.00000,1.00000,1.00000,1.00000,1.00000,1.00000,…
1.00000,1.00000,1.00000,1.00000,1.00000,1.00000,1.00000,1.00000,1.00000,1.00000,1.00000,1.00000,1.00000,1.00000,1.00000,1.00000,1.00000,1.00000,1.00000,1.00000,1.00000,1.00000,1.00000,1.00000,1.00000,1.00000,1.00000,1.00000,1.00000,1.00000,1.00000,1.00000,1.00000,1.00000,1.00000,1.00000,1.00000,1.00000,1.00000,1.00000,1.00000,1.00000,1.00000,1.00000,1.00000,1.00000,1.00000,1.00000,1.00000,1.00000…
,0.30795,0.30762,0.30725,0.30695,0.30665,0.30633,0.30602,0.30572,0.30542,0.30503,0.30465,0.30429,0.30391,0.30353,0.30323,0.30291,0.30251,0.30218,0.30186,0.30153,0.30121,0.30090,0.30057,0.30026,0.29996,0.29963,0.29923,0.29885,0.29848,0.29812,0.29777,0.29740,0.29710,0.29675,0.29642,0.29613,0.29579,0.29546,0.29513,0.29475,0.29437,0.29400,0.29362,0.29324,0.29288,0.29249,0.29210,0.29173,0.29131,0.2908…
9,0.11563,0.11558,0.11556,0.11550,0.11546,0.11541,0.11536,0.11530,0.11527,0.11519,0.11516,0.11518,0.11518,0.11518,0.11516,0.11516,0.11516,0.11518,0.11516,0.11518,0.11518,0.11519,0.11519,0.11519,0.11519,0.11521,0.11519,0.11521,0.11521,0.11521,0.11519,0.11515,0.11512,0.11501,0.11491,0.11487,0.11484,0.11476,0.11468,0.11459,0.11450,0.11439,0.11430,0.11422,0.11417,0.11406,0.11400,0.11394,0.11386,0.113…
70,0.20072,0.20074,0.20076,0.20078,0.20080,0.20082,0.20083,0.20083,0.20085,0.20083,0.20087,0.20089,0.20093,0.20093,0.20095,0.20096,0.20095,0.20093,0.20093,0.20091,0.20091,0.20093,0.20093,0.20095,0.20093,0.20093,0.20093,0.20093,0.20095,0.20095,0.20096,0.20098,0.20100,0.20102,0.20104,0.20106,0.20104,0.20104,0.20104,0.20104,0.20104,0.20104,0.20106,0.20104,0.20104,0.20104,0.20106,0.20113,0.20115,0.20…
000,1.00000,1.00000,1.00000,1.00000,1.00000,1.00000,1.00000,1.00000,1.00000,1.00000,1.00000,1.00000,1.00000,1.00000,1.00000,1.00000,1.00000,1.00000,1.00000,1.00000,1.00000,1.00000,1.00000,1.00000,1.00000,1.00000,1.00000,1.00000,1.00000,1.00000,1.00000,1.00000,1.00000,1.00000,1.00000,1.00000,1.00000,1.00000,1.00000,1.00000,1.00000,1.00000,1.00000,1.00000,1.00000,1.00000,1.00000,1.00000,1.00000,1.0…
0000,1.00000,1.00000,1.00000,1.00000,1.00000,1.00000,1.00000,1.00000,1.00000,1.00000,1.00000,1.00000,1.00000,1.00000,1.00000,1.00000,1.00000,1.00000,1.00000,1.00000,1.00000,1.00000,1.00000,1.00000,1.00000,1.00000,1.00000,1.00000,1.00000,1.00000,1.00000,1.00000,1.00000,1.00000,1.00000,1.00000,1.00000,1.00000,1.00000,1.00000,1.00000,1.00000,1.00000,1.00000,1.00000,1.00000,1.00000,1.00000,1.00000,1.…
00000,1.00000,1.00000,1.00000,1.00000,1.00000,1.00000,1.00000,1.00000,1.00000,1.00000,1.00000,1.00000,1.00000,1.00000,1.00000,1.00000,1.00000,1.00000,1.00000,1.00000,1.00000,1.00000,1.00000,1.00000,1.00000,1.00000,1.00000,1.00000,1.00000,1.00000,1.00000,1.00000,1.00000,1.00000,1.00000,1.00000,1.00000,1.00000,1.00000,1.00000,1.00000,1.00000,1.00000,1.00000,1.00000,1.00000,1.00000,1.00000,1.00000,1…
.20569,0.20569,0.20569,0.20571,0.20571,0.20569,0.20569,0.20563,0.20565,0.20563,0.20563,0.20561,0.20561,0.20561,0.20561,0.20563,0.20557,0.20555,0.20555,0.20557,0.20557,0.20557,0.20557,0.20557,0.20557,0.20557,0.20557,0.20555,0.20557,0.20557,0.20557,0.20557,0.20559,0.20559,0.20557,0.20557,0.20557,0.20559,0.20557,0.20557,0.20555,0.20555,0.20553,0.20553,0.20557,0.20559,0.20561,0.20565,0.20567,0.20569,…
0.19847,0.19847,0.19847,0.19853,0.19858,0.19860,0.19860,0.19860,0.19860,0.19862,0.19862,0.19860,0.19866,0.19872,0.19877,0.19879,0.19879,0.19883,0.19883,0.19885,0.19885,0.19883,0.19881,0.19892,0.19903,0.19917,0.19924,0.19932,0.19939,0.19945,0.19954,0.19958,0.19962,0.19964,0.19965,0.19973,0.19981,0.19986,0.19994,0.19999,0.20007,0.20014,0.20022,0.20026,0.20027,0.20027,0.20027,0.20027,0.20033,0.20035…
,1.00000,1.00000,1.00000,1.00000,1.00000,1.00000,1.00000,1.00000,1.00000,1.00000,1.00000,1.00000,1.00000,1.00000,1.00000,1.00000,1.00000,1.00000,1.00000,1.00000,1.00000,1.00000,1.00000,1.00000,1.00000,1.00000,1.00000,1.00000,1.00000,1.00000,1.00000,1.00000,1.00000,1.00000,1.00000,1.00000,1.00000,1.00000,1.00000,1.00000,1.00000,1.00000,1.00000,1.00000,1.00000,1.00000,1.00000,1.00000,1.00000,1.0000…
0,1.00000,1.00000,1.00000,1.00000,1.00000,1.00000,1.00000,1.00000,1.00000,1.00000,1.00000,1.00000,1.00000,1.00000,1.00000,1.00000,1.00000,1.00000,1.00000,1.00000,1.00000,1.00000,1.00000,1.00000,1.00000,1.00000,1.00000,1.00000,1.00000,1.00000,1.00000,1.00000,1.00000,1.00000,1.00000,1.00000,1.00000,1.00000,1.00000,1.00000,1.00000,1.00000,1.00000,1.00000,1.00000,1.00000,1.00000,1.00000,1.00000,1.000…
00,1.00000,1.00000,1.00000,1.00000,1.00000,1.00000,1.00000,1.00000,1.00000,1.00000,1.00000,1.00000,1.00000,1.00000,1.00000,1.00000,1.00000,1.00000,1.00000,1.00000,1.00000,1.00000,1.00000,1.00000,1.00000,1.00000,1.00000,1.00000,1.00000,1.00000,1.00000,1.00000,1.00000,1.00000,1.00000,1.00000,1.00000,1.00000,1.00000,1.00000,1.00000,1.00000,1.00000,1.00000,1.00000,1.00000,1.00000,1.00000,1.00000,1.00…
819,0.21819,0.21817,0.21817,0.21817,0.21815,0.21815,0.21815,0.21817,0.21817,0.21817,0.21821,0.21823,0.21823,0.21825,0.21827,0.21825,0.21823,0.21825,0.21825,0.21823,0.21821,0.21819,0.21817,0.21817,0.21815,0.21811,0.21805,0.21800,0.21794,0.21784,0.21777,0.21771,0.21765,0.21763,0.21761,0.21767,0.21767,0.21767,0.21765,0.21765,0.21763,0.21763,0.21763,0.21759,0.21759,0.21761,0.21761,0.21761,0.21757,0.2…
4439,0.14442,0.14446,0.14449,0.14451,0.14455,0.14460,0.14467,0.14475,0.14484,0.14492,0.14498,0.14507,0.14515,0.14522,0.14530,0.14538,0.14546,0.14553,0.14559,0.14563,0.14568,0.14573,0.14574,0.14578,0.14583,0.14588,0.14589,0.14594,0.14596,0.14598,0.14603,0.14611,0.14616,0.14623,0.14631,0.14639,0.14648,0.14656,0.14668,0.14679,0.14686,0.14696,0.14704,0.14711,0.14721,0.14733,0.14741,0.14749,0.14754,0.…
20774,0.20770,0.20767,0.20763,0.20757,0.20753,0.20750,0.20750,0.20753,0.20753,0.20753,0.20748,0.20746,0.20746,0.20740,0.20730,0.20727,0.20721,0.20719,0.20719,0.20717,0.20721,0.20725,0.20732,0.20730,0.20732,0.20732,0.20732,0.20732,0.20734,0.20736,0.20736,0.20736,0.20736,0.20734,0.20736,0.20730,0.20730,0.20728,0.20730,0.20730,0.20728,0.20728,0.20728,0.20730,0.20725,0.20719,0.20715,0.20713,0.20711,0…
.00000,1.00000,1.00000,1.00000,1.00000,1.00000,1.00000,1.00000,1.00000,1.00000,1.00000,1.00000,1.00000,1.00000,1.00000,1.00000,1.00000,1.00000,1.00000,1.00000,1.00000,1.00000,1.00000,1.00000,1.00000,1.00000,1.00000,1.00000,1.00000,1.00000,1.00000,1.00000,1.00000,1.00000,1.00000,1.00000,1.00000,1.00000,1.00000,1.00000,1.00000,1.00000,1.00000,1.00000,1.00000,1.00000,1.00000,1.00000,1.00000,1.00000,…
1.00000,1.00000,1.00000,1.00000,1.00000,1.00000,1.00000,1.00000,1.00000,1.00000,1.00000,1.00000,1.00000,1.00000,1.00000,1.00000,1.00000,1.00000,1.00000,1.00000,1.00000,1.00000,1.00000,1.00000,1.00000,1.00000,1.00000,1.00000,1.00000,1.00000,1.00000,1.00000,1.00000,1.00000,1.00000,1.00000,1.00000,1.00000,1.00000,1.00000,1.00000,1.00000,1.00000,1.00000,1.00000,1.00000,1.00000,1.00000,1.00000,1.00000…
,0.22103,0.22105,0.22103,0.22105,0.22105,0.22105,0.22103,0.22103,0.22101,0.22097,0.22093,0.22093,0.22090,0.22086,0.22082,0.22076,0.22070,0.22066,0.22063,0.22059,0.22055,0.22049,0.22045,0.22041,0.22036,0.22028,0.22024,0.22018,0.22008,0.22001,0.21995,0.21987,0.21981,0.21976,0.21970,0.21960,0.21953,0.21947,0.21941,0.21937,0.21931,0.21925,0.21920,0.21914,0.21908,0.21902,0.21897,0.21891,0.21887,0.2188…
0,0.04238,0.04249,0.04259,0.04267,0.04275,0.04283,0.04292,0.04300,0.04308,0.04315,0.04324,0.04333,0.04342,0.04350,0.04358,0.04371,0.04378,0.04386,0.04394,0.04403,0.04412,0.04418,0.04427,0.04435,0.04444,0.04454,0.04464,0.04469,0.04472,0.04472,0.04474,0.04479,0.04483,0.04485,0.04488,0.04491,0.04492,0.04498,0.04500,0.04506,0.04511,0.04515,0.04518,0.04520,0.04522,0.04524,0.04532,0.04536,0.04542,0.045…
16,0.08221,0.08224,0.08228,0.08230,0.08234,0.08240,0.08243,0.08246,0.08248,0.08248,0.08248,0.08251,0.08254,0.08259,0.08260,0.08264,0.08269,0.08272,0.08276,0.08279,0.08279,0.08283,0.08289,0.08294,0.08298,0.08304,0.08304,0.08308,0.08312,0.08315,0.08321,0.08326,0.08330,0.08334,0.08339,0.08343,0.08347,0.08352,0.08353,0.08358,0.08360,0.08366,0.08369,0.08378,0.08379,0.08384,0.08390,0.08393,0.08394,0.08…
000,1.00000,1.00000,1.00000,1.00000,1.00000,1.00000,1.00000,1.00000,1.00000,1.00000,1.00000,1.00000,1.00000,1.00000,1.00000,1.00000,1.00000,1.00000,1.00000,1.00000,1.00000,1.00000,1.00000,1.00000,1.00000,1.00000,1.00000,1.00000,1.00000,1.00000,1.00000,1.00000,1.00000,1.00000,1.00000,1.00000,1.00000,1.00000,1.00000,1.00000,1.00000,1.00000,1.00000,1.00000,1.00000,1.00000,1.00000,1.00000,1.00000,1.0…
0000,1.00000,1.00000,1.00000,1.00000,1.00000,1.00000,1.00000,1.00000,1.00000,1.00000,1.00000,1.00000,1.00000,1.00000,1.00000,1.00000,1.00000,1.00000,1.00000,1.00000,1.00000,1.00000,1.00000,1.00000,1.00000,1.00000,1.00000,1.00000,1.00000,1.00000,1.00000,1.00000,1.00000,1.00000,1.00000,1.00000,1.00000,1.00000,1.00000,1.00000,1.00000,1.00000,1.00000,1.00000,1.00000,1.00000,1.00000,1.00000,1.00000,1.…
00000,1.00000,1.00000,1.00000,1.00000,1.00000,1.00000,1.00000,1.00000,1.00000,1.00000,1.00000,1.00000,1.00000,1.00000,1.00000,1.00000,1.00000,1.00000,1.00000,1.00000,1.00000,1.00000,1.00000,1.00000,1.00000,1.00000,1.00000,1.00000,1.00000,1.00000,1.00000,1.00000,1.00000,1.00000,1.00000,1.00000,1.00000,1.00000,1.00000,1.00000,1.00000,1.00000,1.00000,1.00000,1.00000,1.00000,1.00000,1.00000,1.00000,1…
[truncated: 316 more rows]

## Sheet: fig4
fig4a
pCO2 [0.5, 0.4, 0.3, 0.2, 0.1]
Outgassing,Delta DIC_flow_1'-->3 ['0.2153', '0.2111', '0.2132', '0.2090', '0.2080']
Outgassing error ['0.0043', '0.0066', '0.0067', '0.0019', '0.0031']
Capture,Delta DIC_flow_3'i-->1 ['0.2083', '0.2053', '0.2080', '0.2061', '0.2055']
Capture error ['0.0047', '0.0021', '0.0057', '0.0093', '0.0138']
[truncated: 57 more rows]

## Sheet: fig5
fig5a
current 20
[truncated: 133 more rows]

[truncated: 17 more sheets: fig6, table 2, figs1, figs2, figs3, figs4, figs5, figs6, figs7, figs8, figs9, figs10, figs11, figs12, figs13, figs14, figs16]
